# Supplementary material for: Protein-protein interaction network controlling establishment and maintenance of switchable cell polarity
Source: PLoS Genet. 2020 Jun 22;16(6):e1008877. doi: 10.1371/journal.pgen.1008877 (PMC7332107; doi:10.1371/journal.pgen.1008877)
Supplement: S1 Table — (XLSX) [file pgen.1008877.s010.xlsx]

## Sheet: Sheet1
S1 Table. Summary of quantification of fluorescent fusion protein localization in different strains.
Fluorescent fusion protein	Genotype	Mean total polar fluorescence	Mean asymmetry, ω	n 1
MglA-mVenus	WT	0.017	0.52	198
	ΔmglB	0.083	0.33	216
	ΔromR	0.0002	0.03	312
	ΔmglB ΔromR	0.006	0.33	121
	ΔpilQ	0.013	0.58	216
	ΔmglB ΔromR ΔpilQ	0.001	0.07	385
	ΔmglB ΔromR ΔaglZ	0.01	0.36	339
	ΔmglB ΔromR ΔpilQ ΔaglZ	0.0006	0.03	320
MglB-mCherry	WT	0.086	0.43	188
	ΔmglA	0.203	0.64	214
	ΔromR	0.005	0.5	148
	ΔmglA ΔromR	0.011	0.57	208
	ΔmglA ΔromR ΔpilQ ΔaglZ	0.012	0.51	140
RomR-mCherry	WT	0.212	0.5	125
	ΔmglA	0.348	0.69	285
	ΔmglB	0.112	0.38	197
	ΔmglA ΔmglB	0.108	0.41	257
	ΔmglA ΔmglB ΔpilQ ΔaglZ	0.115	0.43	341
1 n indicates the number of cells analyzed.
