# Supplementary material for: Protein-protein interaction network controlling establishment and maintenance of switchable cell polarity
Source: PLoS Genet. 2020 Jun 22;16(6):e1008877. doi: 10.1371/journal.pgen.1008877 (PMC7332107; doi:10.1371/journal.pgen.1008877)
Supplement: S2 Table — (XLSX) [file pgen.1008877.s011.xlsx]

## Sheet: Sheet1
S2 Table. P-values for comparisons of polar localization distributions of fluorescent fusion proteins in different strains 1
MglA-mVenus	WT	ΔmglB	ΔromR	ΔmglB ΔromR	ΔpilQ	ΔmglB ΔromR ΔpilQ	ΔmglB ΔromR ΔaglZ	ΔmglB ΔromR ΔpilQ ΔaglZ
WT		<<10-5	<<10-5	<<10-5	<<10-5	n.d.	n.d.	n.d.
ΔmglB	<<10-5		<<10-5	<<10-5	n.d.	n.d.	n.d.	n.d.
ΔromR	<<10-5	<<10-5		<<10-5	n.d.	n.d.	n.d.	n.d.
ΔmglB ΔromR	<<10-5	<<10-5	<<10-5		n.d.	<<10-5	0.053	<<10-5
ΔpilQ	<<10-5	n.d.	n.d.	n.d.		n.d.	n.d.	n.d.
ΔmglB ΔromR ΔpilQ	n.d.	n.d.	n.d.	<<10-5	n.d.		n.d.	n.d.
ΔmglB ΔromR ΔaglZ	n.d.	n.d.	n.d.	0.053	n.d.	n.d.		n.d.
ΔmglB ΔromR ΔpilQ ΔaglZ	n.d.	n.d.	n.d.	<<10-5	n.d.	n.d.	n.d.
MglB-mCherry	WT	ΔmglA	ΔromR	ΔmglA ΔromR	ΔmglA ΔromR ΔpilQ ΔaglZ
WT		<<10-5	<<10-5	<<10-5	n.d.
ΔmglA	<<10-5		<<10-5	<<10-5	n.d.
ΔromR	<<10-5	<<10-5		<<10-5	n.d.
ΔmglA ΔromR	<<10-5	<<10-5	<<10-5		0.004
ΔmglA ΔromR ΔpilQ ΔaglZ	n.d.	n.d.	n.d.	0.004
RomR-mCherry	WT	ΔmglA	ΔmglB	ΔmglA ΔmglB	ΔmglA ΔmglB ΔpilQ ΔaglZ
WT		<<10-5	<<10-5	<<10-5	n.d.
ΔmglA	<<10-5		<<10-5	<<10-5	n.d.
ΔmglB	<<10-5	<<10-5		0.19	n.d.
ΔmglA ΔmglB	<<10-5	<<10-5	0.19		0.028
ΔmglA ΔmglB ΔpilQ ΔaglZ	n.d.	n.d.	n.d.	0.028
1 Two-dimensional two-sample Kolmogorov-Smirnov tests were performed as described in Methods, to test the null hypothesis that the observed sampling of (P1,P2) pairs of different strains were taken from the same underlying two-dimensional distribution. For p-values below 10-3, only the order of magnitude is given. n.d. = not determined.
