# Supplementary material for: Protein-protein interaction network controlling establishment and maintenance of switchable cell polarity
Source: PLoS Genet. 2020 Jun 22;16(6):e1008877. doi: 10.1371/journal.pgen.1008877 (PMC7332107; doi:10.1371/journal.pgen.1008877)
Supplement: S3 Table — (XLSX) [file pgen.1008877.s012.xlsx]

## Sheet: Sheet1
S3 Table. P-values for comparisons of mean total polar fluorescence and mean asymmetry in different strains 1
MglA-mVenus	WT	ΔmglB	ΔromR	ΔmglB ΔromR	ΔpilQ	ΔmglB ΔromR ΔpilQ	ΔmglB ΔromR ΔaglZ	ΔmglB ΔromR ΔpilQ ΔaglZ
WT		<<10-5	n.d.	n.d.	n.d.	n.d.	n.d.	n.d.
ΔmglB	<<10-5		n.d.	n.d.	n.d.	n.d.	n.d.	n.d.
ΔromR	<<10-5	<<10-5		n.d.	n.d.	n.d.	n.d.	n.d.
ΔmglB ΔromR	<<10-5	<<10-5	<<10-5		n.d.	n.d.	n.d.	n.d.
ΔpilQ	0.004	n.d.	n.d.	n.d.		n.d.	n.d.	n.d.
ΔmglB ΔromR ΔpilQ	n.d.	n.d.	n.d.	<<10-5	n.d.		n.d.	n.d.
ΔmglB ΔromR ΔaglZ	n.d.	n.d.	n.d.	0.003	n.d.	n.d.		n.d.
ΔmglB ΔromR ΔpilQ ΔaglZ	n.d.	n.d.	n.d.	<<10-5	n.d.	n.d.	n.d.
MglB-mCherry	WT	ΔmglA	ΔromR	ΔmglA ΔromR	ΔmglA ΔromR ΔpilQ ΔaglZ
WT		<<10-5	n.d.	<<10-4	n.d.
ΔmglA	<<10-5		n.d.	0.078	n.d.
ΔromR	<<10-5	<<10-5		0.18	n.d.
ΔmglA ΔromR	<<10-5	<<10-5	<<10-5		n.d.
ΔmglA ΔromR ΔpilQ ΔaglZ	n.d.	n.d.	n.d.	0.45
RomR-mCherry	WT	ΔmglA	ΔmglB	ΔmglA ΔmglB	ΔmglA ΔmglB ΔpilQ ΔaglZ
WT		<<10-5	<<10-5	0.001	n.d.
ΔmglA	<<10-5		n.d.	<<10-5	n.d.
ΔmglB	<<10-5	<<10-5		0.23	n.d.
ΔmglA ΔmglB	<<10-5	<<10-5	0.31		n.d.
ΔmglA ΔmglB ΔpilQ ΔaglZ	n.d.	n.d.	n.d.	0.06
1 Two-sided Welch’s t-test was performed, pairwise between strains, to test the null hypothesis that the mean asymmetry ω (in white cells) or mean total polar fluorescence values (in grey cells) in the two strains are the same. For p-values below 10-3, only the order of magnitude is given. n.d. = not determined.
