# Supplementary material for: Protein-protein interaction network controlling establishment and maintenance of switchable cell polarity
Source: PLoS Genet. 2020 Jun 22;16(6):e1008877. doi: 10.1371/journal.pgen.1008877 (PMC7332107; doi:10.1371/journal.pgen.1008877)
Supplement: S4 Table — (XLSX) [file pgen.1008877.s013.xlsx]

## Sheet: Sheet1
S4 Table. Summary of polarity inversion probabilities
Fluorescent fusion protein	Genotype	Inversion probability 1	n 2
RomR-mCherry	ΔaglQ	0.39	4863
	ΔmglA ΔaglQ	0.037	3482
	ΔmglB ΔaglQ	0.28	2129
	ΔmglA ΔmglB ΔaglQ	0.12	3795
	pVan-romR-mCherry ΔmglA ΔmglB ΔaglQ ΔfrzE	0.14	1234 3
1 Inversion probability is the fraction of observations in which the pole with the lower fluorescence in the previous frame became the pole with higher fluorescence in the following frame.
2 n is the number of observations where the same cell is tracked in consecutive frames.
3 From 75 min until the end of the induction experiment.
