# Supplementary material for: Protein-protein interaction network controlling establishment and maintenance of switchable cell polarity
Source: PLoS Genet. 2020 Jun 22;16(6):e1008877. doi: 10.1371/journal.pgen.1008877 (PMC7332107; doi:10.1371/journal.pgen.1008877)
Supplement: S5 Table — (XLSX) [file pgen.1008877.s014.xlsx]

## Sheet: Sheet1
S5 Table. Model parameters
	Model variant
Parameter	MglA suppressing RomR recruitment by MglB	MglA stimulating MglB dissociation	Both effects of MglA
kA (min-1)	0.011	0.0064	0.0104
kAR (min-1)	2.67	2.73	2.74
dA (min-1)	3.5	3.5	3.5
dAB (min-1)	10900	16600	14000
kB (min-1)	0.017	0.027	0.0099
kBR (min-1)	3.02	3.37	3.36
dB (min-1)	5	5	5
dBA (min-1)	0	8680	5360
kR (min-1)	0.0094	0.0154	0.0034
kRR (min-1)	1.42	1.25	1.58
kRB (min-1)	1.36	1.24	1.19
KAR	0.0057	∞	0.0094
dR (min-1)	1.5	1.5	1.5
dR bias in mutant strains	0.091	0.16	0.034
