# Supplementary material for: Protein-protein interaction network controlling establishment and maintenance of switchable cell polarity
Source: PLoS Genet. 2020 Jun 22;16(6):e1008877. doi: 10.1371/journal.pgen.1008877 (PMC7332107; doi:10.1371/journal.pgen.1008877)
Supplement: S6 Table — (XLSX) [file pgen.1008877.s015.xlsx]

## Sheet: Sheet1
S6 Table. Myxococcus xanthus strains used for study
Strain	Genotype	Source or Reference
DK1622	Wild-type (WT)	Kaiser, 1979
SA8185	mglA-mVenus	Szadkowski et al., 2019
SA6963	mglB-mCherry	Keilberg et al., 2012
SA7507	romR-mCherry	Szadkowski et al., 2019
SA7593	mglA-mVenus, ∆mglB	This work
SA8369	mglA-mVenus, ∆romR	This work
SA11298	mglA-mVenus, ∆pilQ	This work
SA10753	mglA-mVenus, ∆mglB, ∆romR	This work
SA11181	mglA-mVenus, ∆mglB, ∆romR, ∆pilQ	This work
SA11183	mglA-mVenus, ∆mglB, ∆romR, ∆aglZ	This work
SA11201	mglA-mVenus, ∆mglB, ∆romR, ∆pilQ, ∆aglZ	This work
SA3971	mglB-mCherry, ∆mglA	This work
SA3966	mglB-mCherry, ∆romR	This work
SA10776	mglB-mCherry, ∆mglA, ∆romR	This work
SA11221	mglB-mCherry, ∆mglA, ∆romR, ∆pilQ, ∆aglZ	This work
SA7579	romR-mCherry, ∆mglA	Szadkowski et al., 2019
SA8308	romR-mCherry, ∆mglB	This work
SA10788	romR-mCherry, ∆mglA, ∆mglB	This work
SA11225	romR-mCherry, ∆mglA, ∆mglB, ∆pilQ, ∆aglZ	This work
SA7550	mxan18-19::Pvan mglA-mVenus, ∆mglA, ∆mglB, ∆romR, ∆frzE, ∆aglQ	This work
SA11129	mxan18-19::Pvan-mglB-mCherry, ∆mglA, ∆mglB, ∆romR, ∆frzE, ∆aglQ	This work
SA10807	mxan18-19::Pvan-romR-mCherry, ∆mglA, ∆mglB, ∆romR, ∆frzE, ∆aglQ	This work
SA7528	mxan18-19::Pvan romR-mCherry, ∆mglB, ∆romR, ∆frzE, ∆aglQ	This work
SA10769	mxan18-19::Pvan romR-mCherry, ∆mglA, ∆romR, ∆frzE, ∆aglQ	This work
SA10424	mxan18-19::Pvan romR-mCherry, ∆romR, ∆frzE, ∆aglQ	This work
SA11268	mxan18-19::Pvan romR-mCherry, ∆romR, ∆mglA, ∆mglB, ∆frzE, ∆aglQ, pilQ-sfGFP	This work
SA10316	mxan18-19::Pvan mglA-mVenus, ∆mglA, ∆frzE	This work
SA10972	mxan18-19::Pvan mglA, ∆mglA, mglB-mCherry, ∆frzE	This work
SA10301	mxan18-19::Pvan mglA, ∆mglA, romR-mCherry, ∆frzE	This work
SA10313	mxan18-19::Pvan romR-mCherry, ∆romR, ∆frzE	This work
SA10380	mxan18-19::Pvan-romR, ∆romR, mglA-mVenus, ∆frzE	This work
SA10616	mxan18-19::Pvan romR, ∆romR, mglB-mCherry, ∆frzE	This work
SA11249	romR-mCherry ∆mglA ∆mglB ∆aglQ	This work
SA11247	mxan18-19::Pvan romR, ∆mglA ∆romR, mglB-mCherry, ∆frzE, ∆aglQ	This work
SA11248	mxan18-19::Pvan mglB, ∆mglA ∆mglB/, romR-mCherry, ∆frzE ∆aglQ	This work
SA11299	romR-mCherry ∆mglA ∆aglQ	This work
SA11297	romR-mCherry ∆mglB ∆aglQ	This work
SA11243	romR-mCherry ∆aglQ	This work
