# Supplementary material for: Protein-protein interaction network controlling establishment and maintenance of switchable cell polarity
Source: PLoS Genet. 2020 Jun 22;16(6):e1008877. doi: 10.1371/journal.pgen.1008877 (PMC7332107; doi:10.1371/journal.pgen.1008877)
Supplement: S7 Table — (XLSX) [file pgen.1008877.s016.xlsx]

## Sheet: Sheet1
S7 Table. Plasmids used in this study
Name	Plamid Description	Source or Reference
pMR3691	Plasmid for vanillate inducible gene expression from mxan18-19 locus	Iniesta et al., 2012
pLC11	Pvan mglA-mVenus, vanillate-dependent expression of mglA-mVenus from mxan18-19 locus, TcR	This study
pLC2	Pvan mglB-mCherry, vanillate-dependent expression of mglB-mCherry from mxan18-19 locus, TcR	This study
pLC1	Pvan romR- mCherry, vanillate-dependent expression of romR- mCherry from mxan18-19 locus, TcR	This study
pSL16	Construct for in-frame deletion of mglA, KmR	Miertzschke et al., 2011
pES2	Construct for generation of in-frame deletion of mglB, KmR	Leonardy et al., 2007
pSL37	Construct for generation of in-frame deletion of romR, KmR	Keilberg et al., 2012
pAP19	Construct for generation of in-frame deletion of frzE, KmR	This study
pBJΔaglQ	Construct for generation of in-frame deletion of aglQ, KmR	Sun et al., 2011
pMAT123	Construct for generation of in-frame deletion of pilQ, KmR	Anke Treuner-Lange, unpublished
pLC61	Construct for generation of in-frame deletion of aglZ, KmR	This study
pLC20	Construct for mglA replacement by mglA-mVenus at native site, KmR	Szadkowski et al., 2019
pDK145	Construct for mglB replacement by mglB-mCherry at native site, KmR	Szadkowski et al., 2019
pLC32	Construct for romR replacement by romR-mCherry at native site, KmR	Szadkowski et al., 2019
pAP37	Construct for pilQ replacement by pilQ-sfGFP at native site, KmR	Anna Potapova, unpublished
