# Supplementary material for: Protein-protein interaction network controlling establishment and maintenance of switchable cell polarity
Source: PLoS Genet. 2020 Jun 22;16(6):e1008877. doi: 10.1371/journal.pgen.1008877 (PMC7332107; doi:10.1371/journal.pgen.1008877)
Supplement: S8 Table — (XLSX) [file pgen.1008877.s017.xlsx]

## Sheet: Sheet1
S8 Table. Oligonucleotides used in this study
Primer name	Sequence 5’-3’ 1
Mgla_FW_NdeI	ATCGCATATGTCCTTCATCAATTACTCATCCC
mVenus_RV	ATCGTCTAGATTACTTGTACAGCTCGTCCATGCC
MglB FW NdeI	ATCGCATATGGGCACGCAACTGGTGATG
RomR FW NdeI	ATCGCATATGCCCAAGAATCTGCTGGTCGC
mCherry RV EcoRI	ATCGGAATTCTTACTTGTACAGCTCGTCCATGCCG
aglZ_2991_A	ATCGAAGCTTCTGTCGAGCCGGAGCATC
aglZ_2991_B	CACCAGGGCTTCGACGATGAGGACCCG
aglZ_2991_C	ATCGTCGAAGCCCTGGTGGACGAGTTG
aglZ_2991_D	ATCGGAATTCACCATGTCCCCAATCTTG
PilQ-sfGFP A	ATCAAGCTTAGGGTGAAGGACGTGCTGAGT
PilQ-sfGFP B	GGAGCCGCCGCCGCCCAGAGTCTGCGCAATGGTCTG
sfGFP Fw	GGCGGCGGCGGCTCCATGAGCAAAGGAGAAGAACTT
sfGFP Rev	ATCTCTAGATTAGGATCCTTTGTAGAGCTC
PilQ-sfGFP C	ATCTCTAGAGGGTTTCCCTTGCGTCCTCTT
PilQ-sfGFP D	ATCGAATTCCTGGGTGAGGAGGTTGGCGTA
frzE A	ATCAAGCTTTGGCAAGGTCATCGAGACGC
frzE B	TCTCAAGAAATCCCTCCTCGCGCAGGCCATCGACCGGC
frzE C	TGGCCTGCGCGAGGAGGGATTTCTTGAGAGCCTCGGTG
frzE D	ATCGAATTCGCTTCGTCCTGGGCAATGGT
1 Sequences marked in red indicate restriction sites used for cloning.
