# Supplementary material for: Protein-protein interaction network controlling establishment and maintenance of switchable cell polarity
Source: PLoS Genet. 2020 Jun 22;16(6):e1008877. doi: 10.1371/journal.pgen.1008877 (PMC7332107; doi:10.1371/journal.pgen.1008877)
Supplement: S9 Table — (XLSX) [file pgen.1008877.s018.xlsx]

## Sheet: mgla-mvenus
Cell ID	Frame ID	Pole 1	Pole 2	Non-polar fluorescence	Area
1	1	31743	18188	2152600	2648
2	1	20209	9778.9	1247800	2166
3	1	37692	0	1244400	2389
4	1	22102	0	1476300	1929
5	1	10455	4653.3	1062100	1487
6	1	12252	0	1410300	1994
7	1	14592	0	1296000	2496
9	1	9069.9	0	897950	1785
10	1	17377	0	1079300	1902
12	1	9898.4	0	1331300	1809
14	1	5549.8	0	2074500	3044
15	1	35943	25089	1894700	3033
16	1	27471	13252	1614200	2485
17	1	9328.4	8553.6	1644900	2295
18	1	39881	6717.8	2018000	2845
19	1	13084	10135	1394300	1909
20	1	0	0	1019100	1477
21	1	65671	16504	1756000	2609
22	1	12675	9257.4	1749100	2438
25	1	4309.8	0	737570	1476
26	1	31824	0	972850	1733
27	1	50338	23050	1729200	2591
28	1	19648	16812	1413500	2487
29	1	0	0	957100	1701
30	1	32105	4985.1	990840	1525
31	1	18712	12867	770090	1217
3	2	16214	7873.6	1857500	2087
25	2	38556	8500	1780800	2112
32	2	12704	0	2344900	2296
42	2	15412	8702	1683400	2298
48	2	8649	0	1785500	2160
54	2	17877	0	1662300	1925
57	2	16466	0	1944000	2391
69	2	16367	0	1448500	2096
70	2	40593	22727	2050900	3027
72	2	25631	9780	1979600	2344
81	2	11950	0	1959000	1979
83	2	10841	0	1367200	1617
87	2	15378	0	2474400	2426
94	2	23582	5958.3	1631500	2013
98	2	14991	0	1298300	1806
99	2	0	0	1527000	1251
162	2	17417	9350.3	1209100	1606
161	2	19698	17896	1216600	1580
164	2	23674	22231	1244700	1901
163	2	24301	10484	1815300	2669
1	3	27862	0	1650800	1573
2	3	27484	4824.2	2113000	2325
3	3	34167	33803	2172200	1975
4	3	30909	12163	2304500	2200
5	3	34438	20902	1995900	2094
6	3	8045.5	0	1754500	2628
7	3	29495	28905	3301400	3312
8	3	13405	4544.2	2826200	3017
9	3	30500	18436	2095900	2365
10	3	0	0	1496800	1803
13	3	9039.4	0	1207000	1477
14	3	36461	8613.4	2372500	2547
15	3	31298	17628	1909300	2347
17	3	15880	14189	2790300	3696
19	3	22876	0	1298000	1636
132	3	71335	26613	2435700	1657
12	4	14313	7630.6	1319800	1380
17	4	33174	32313	2295800	2401
19	4	31918	0	1459800	1787
22	4	109530	35173	2491900	2652
23	4	34669	14068	2324900	2035
26	4	44561	37935	1999400	2390
29	4	7718.6	0	1725800	1650
33	4	33213	26742	1606700	1768
34	4	40234	31846	1735100	1796
35	4	6382.6	0	1523900	1711
42	4	26972	26239	2215800	2457
47	4	21222	19102	2204000	2375
56	4	91804	40305	1627200	1598
62	4	35077	32575	2645200	2950
74	4	36565	22066	1939100	2351
79	4	26643	18732	1911700	2229
81	4	18302	16600	2582400	2852
93	4	35180	0	1463200	1670
94	4	34857	27008	2415000	2384
95	4	0	0	1944900	2369
101	4	22810	11445	1521700	1659
108	4	5727.6	4244.7	1323900	1578
110	4	19672	0	1146900	1622
111	4	14365	12242	1823700	1937
112	4	39757	35487	1789600	2112
116	4	9422.4	8811.4	1745800	2031
118	4	11195	0	2123500	2855
168	4	53263	8147.5	1638900	1596
167	4	58893	19946	2266800	2542
1	5	37096	26399	2600000	2667
2	5	15480	12113	2165200	2157
3	5	36850	4457.1	2511600	2812
4	5	7948.3	0	1364100	1770
5	5	13971	13743	2090900	2179
7	5	16838	0	1380000	1470
8	5	68892	7016.8	1665600	1717
9	5	0	0	1544900	1535
10	5	20334	16507	1806000	1978
11	5	23172	21634	2787500	2447
12	5	5659.8	0	1144500	1514
13	5	0	0	1711000	1716
14	5	31059	0	2606300	2697
15	5	11671	0	1278600	1535
16	5	13255	8683.6	1919200	1975
17	5	27017	21332	1964900	2344
18	5	21969	5345.1	2778000	2616
19	5	15280	0	1505700	1618
20	5	17122	10288	1684800	1850
21	5	3689.1	0	2067000	2699
23	5	9188.3	0	1344000	1657
24	5	4658.1	0	2217600	2403
25	5	7431.6	5194.8	1834000	2451
1	6	0	0	1444000	1648
4	6	7638.4	0	1698600	2185
5	6	86820	64551	3205500	3351
7	6	16340	0	1561400	1523
9	6	5218	0	1501700	2079
10	6	0	0	2060500	1906
13	6	20055	15826	1614800	1585
14	6	12703	0	1839800	1866
15	6	11548	0	1607800	2204
16	6	12319	0	1897600	2269
17	6	50695	47581	1562800	1908
18	6	14265	0	1652300	1864
21	6	10947	0	1907100	1880
24	6	53624	37126	2638800	2565
26	6	16964	11299	1435400	2357
27	6	23979	9271.4	1951000	2364
28	6	8379.4	0	1645700	2159
29	6	16128	13396	1535000	1939
6	7	33865	26471	2226600	2488
22	7	17668	0	1557200	1721
27	7	23536	12049	1407600	1625
40	7	13500	5574.4	1974600	2009
44	7	37233	0	1956300	1787
46	7	13213	10171	2811500	2489
47	7	0	0	226190	1159
51	7	19768	0	2158900	2456
54	7	17476	0	1524700	1227
56	7	6691.9	0	2285800	2040
60	7	9718.3	6770.9	1887100	1901
63	7	13543	0	1874500	2091
64	7	21777	12893	2566400	2242
68	7	0	0	1270800	1359
76	7	0	0	1425200	1494
79	7	28293	0	1765300	1543
85	7	46636	8260.3	2109200	2427
96	7	10500	0	1700500	2230
3	8	23847	0	2445900	2437
14	8	23203	11194	2078800	1960
19	8	77833	44883	3195200	3057
20	8	7684	0	1706800	1629
24	8	18378	14366	1837700	1647
25	8	21768	9938	2049800	1801
34	8	148590	0	1946000	1838
35	8	19692	18056	2349400	2080
37	8	58369	26727	1902300	1830
41	8	16230	0	2330100	1864
44	8	27036	18277	2319800	2031
46	8	15979	0	1363900	1791
48	8	20263	17653	2029200	2173
55	8	45178	11803	2231900	2179
57	8	59812	17994	1997500	1861
63	8	6766	6638	1682500	1229
67	8	26153	21489	1868100	1838
82	8	37822	23266	1087100	1587
93	8	38007	16175	2442900	2426
98	8	53438	32844	2551800	2481
101	8	22206	6350	1580900	1586
119	8	0	0	1058800	1355
126	8	11839	0	1758700	2201
132	8	8380	0	1324900	1416
138	8	0	0	1511600	1830
142	8	7546	0	1202900	1867
150	8	15886	10986	2015500	2190
157	8	21618	21141	2500000	2184
5	9	6585.7	0	1774700	2326
10	9	20727	14296	1525900	1469
14	9	8472	0	1642800	2008
15	9	56521	12839	1722600	1766
16	9	25643	11881	1827200	1661
22	9	21479	9165.3	1596800	2107
24	9	16816	0	1646000	1708
42	9	20857	0	1789600	1616
43	9	31306	14873	2423400	2291
48	9	6052	0	1500100	1330
52	9	26778	0	1952100	1889
54	9	0	0	1240600	1185
63	9	19544	0	1906200	2145
69	9	13144	7647.3	2080000	1921
73	9	0	0	1666200	1846
75	9	18088	0	2382700	2297
85	9	5394.3	4850.3	1130300	1473
90	9	28302	26525	1577500	2042
95	9	5027	0	1696500	1745
96	9	29523	0	1131400	1655

## Sheet: mglA-mVenus ΔB ΔR
Cell ID	Frame ID	Pole 1	Pole 2	Non-polar fluorescence	Area
1	2	11567	0	1290500	2350
2	2	0	0	1774700	2389
3	2	0	0	1294800	2069
4	2	0	0	2179600	2598
5	2	0	0	1634700	2666
1	3	0	0	1507900	2110
3	3	13981	0	1176900	1137
6	3	0	0	2753800	2544
7	3	8168	0	1363500	1446
8	3	0	0	1422700	1483
9	3	0	0	1690200	1724
6	4	0	0	2005600	2553
7	4	0	0	1508500	2452
8	4	0	0	2561600	2511
9	4	14299	0	2261400	1916
12	4	23493	0	1740400	1423
17	4	0	0	2839400	2860
158	4	0	0	1916000	1228
159	4	14316	0	2177400	1451
160	4	0	0	2163400	1389
161	4	25289	0	2768600	2096
162	4	0	0	1640900	1358
163	4	0	0	1717700	1571
164	4	27418	0	2522200	1921
2	5	4215.3	0	1572300	3014
3	5	26946	0	1589600	2518
7	5	14083	12161	2257300	2584
8	5	39057	0	1853200	2054
17	5	25740	22045	2274600	2549
23	5	50826	6220.3	2128700	2218
35	5	14601	0	925200	1021
36	5	40811	0	1592100	1933
44	5	25211	14654	1307000	1568
46	5	52812	11353	2552000	2288
141	5	15896	0	2100400	2585
144	5	63734	52766	1969700	2393
4	6	0	0	1194300	2159
5	6	23992	15225	1554500	1800
9	6	8313.3	0	2165600	2368
13	6	26107	0	1866700	2385
1	7	18117	0	1437400	2317
2	7	0	0	2908500	3405
5	7	0	0	1398500	1504
6	7	57545	45603	2382200	3380
7	7	0	0	1374500	1369
8	7	0	0	1707400	1872
9	7	0	0	1413500	1795
10	7	14288	0	1355700	1494
11	7	0	0	2076800	2342
12	7	14674	0	1485100	1613
13	7	0	0	1438700	1777
152	7	43441	0	1861400	2363
1	8	0	0	1086700	2333
2	8	0	0	1243100	2478
3	8	0	0	972990	2064
5	8	0	0	1845100	2412
6	8	0	0	1630700	2185
2	9	0	0	1828400	2683
3	9	47391	0	1689600	2036
7	9	0	0	2865000	3348
8	9	29306	0	3599500	4072
9	9	0	0	1596200	1899
6	10	0	0	1100500	3259
13	10	27154	0	884580	2022
19	10	5082.1	0	931140	1476
28	10	32997	0	2150400	1836
35	10	10019	0	1377100	1861
47	10	0	0	2352100	1954
54	10	28566	0	1399900	1557
61	10	18548	0	1325900	1577
1	11	7624.6	0	1225700	2577
2	11	20255	0	817930	1907
3	11	0	0	1619900	2326
4	11	0	0	1875600	2092
5	11	4520.6	0	1132400	1897
6	11	0	0	919610	1532
2	12	0	0	2432200	2771
8	12	0	0	2101400	2127
155	12	0	0	2162900	2025
1	13	0	0	1190500	2201
2	13	0	0	1883000	2738
3	13	0	0	1347400	1915
4	13	0	0	1252500	1593
5	13	0	0	1748800	2289
6	13	21870	0	1666200	1853
8	13	21356	9778.7	4139600	4398
9	13	0	0	1270000	1940
1	14	0	0	2061700	2924
2	14	0	0	1981500	2671
3	14	0	0	2132900	2385
5	14	0	0	1617800	1797
6	14	0	0	1601700	1631
7	14	0	0	1869500	2074
157	14	0	0	1864700	2011
1	15	0	0	1830000	3121
2	15	0	0	1930700	2823
3	15	0	0	1350100	1965
1	16	8664.2	0	2132800	3139
2	16	0	0	1151400	1616
3	16	0	0	1616500	2914
4	16	0	0	2845700	3296
20	17	0	0	1492100	2339
24	17	0	0	1473500	1690
27	17	0	0	1749800	2006
1	18	0	0	1609600	2256
2	18	11468	0	1568800	2060
3	18	75074	0	1492200	1740
6	18	67846	0	1770800	2590
1	19	0	0	2248100	2325
4	19	0	0	2023900	2728
5	19	0	0	2020700	2178
6	19	20165	0	2618000	2656
7	19	0	0	1127000	2161
8	19	0	0	2156700	2693
2	20	0	0	1552300	2816
3	20	0	0	1102300	2121
4	20	0	0	1604000	2143
5	20	0	0	2067600	3284
6	20	0	0	1282900	1753
7	20	0	0	2129000	2794
8	20	0	0	1390700	1902

## Sheet: mglA-mVenus ΔB ΔR ΔpilQ
Cell ID	Frame ID	Pole 1	Pole 2	Non-polar fluorescence	Area
1	1	0	0	450960	1068
2	1	7774.3	0	826690	2231
3	1	0	0	317610	1667
4	1	0	0	323280	1977
5	1	0	0	470090	2728
6	1	0	0	695990	1624
7	1	0	0	566590	1703
8	1	0	0	360160	1790
9	1	0	0	741090	1786
11	1	0	0	501460	1208
12	1	0	0	492650	1284
13	1	0	0	374960	1490
14	1	0	0	342210	2167
15	1	0	0	594530	2093
16	1	0	0	862140	2198
17	1	0	0	478680	1411
18	1	0	0	350710	1384
19	1	0	0	761830	1907
20	1	0	0	435400	1405
21	1	0	0	292450	1694
23	1	9705.2	0	406850	1600
24	1	0	0	491130	1242
25	1	0	0	425770	1610
26	1	0	0	578230	1986
27	1	0	0	704150	2208
28	1	0	0	473910	1653
61	1	0	0	633900	1999
62	1	0	0	625920	2048
1	2	0	0	560240	1517
2	2	0	0	861090	1774
3	2	0	0	703420	1830
4	2	0	0	852440	2362
5	2	0	0	339190	1332
6	2	0	0	798130	2322
9	2	0	0	303240	1466
10	2	0	0	1019300	2629
12	2	0	0	663360	1876
13	2	0	0	457540	1383
14	2	0	0	579830	2373
15	2	2788.8	0	594260	1741
16	2	0	0	774590	2125
17	2	0	0	347540	1076
18	2	0	0	257830	1796
19	2	0	0	664780	1786
20	2	0	0	636660	1910
21	2	0	0	487610	1780
23	2	22306	0	539330	1708
24	2	0	0	503370	2138
25	2	0	0	537310	1817
26	2	0	0	563990	1781
27	2	0	0	599790	1714
28	2	0	0	327980	1037
29	2	6259.6	0	603370	2267
63	2	0	0	566820	1761
64	2	0	0	459570	1154
65	2	0	0	1156800	1989
1	3	0	0	749540	1925
2	3	10082	0	507220	1320
3	3	0	0	675950	1741
4	3	0	0	799030	2206
5	3	0	0	777270	1603
6	3	0	0	526310	1597
7	3	0	0	645740	1936
8	3	0	0	926980	2185
9	3	16586	0	868410	2189
10	3	0	0	870610	2198
11	3	0	0	946280	2583
12	3	0	0	781460	2311
13	3	0	0	412600	1279
15	3	0	0	357170	1751
16	3	0	0	480700	1274
17	3	0	0	653460	1757
18	3	0	0	664210	3054
19	3	0	0	493810	2126
20	3	0	0	678180	2190
22	3	0	0	350950	1407
23	3	0	0	630290	1465
28	3	0	0	643470	1541
30	3	0	0	502550	2418
31	3	0	0	463480	1618
32	3	0	0	187540	1426
33	3	0	0	763900	2163
34	3	23867	0	598130	2276
35	3	0	0	681260	1894
36	3	0	0	808700	2289
37	3	0	0	486920	1611
38	3	0	0	548900	1736
40	3	0	0	425980	1461
41	3	0	0	702690	2197
43	3	0	0	261160	1224
44	3	0	0	658200	2106
45	3	0	0	462840	1651
47	3	0	0	830240	2283
48	3	0	0	322190	1265
66	3	0	0	340170	992
67	3	0	0	439560	1260
68	3	0	0	610110	1929
69	3	0	0	690540	1280
70	3	0	0	562250	1086
1	4	0	0	580110	1467
2	4	0	0	223680	1439
3	4	0	0	255720	1744
4	4	0	0	339170	2001
5	4	0	0	336920	1722
6	4	0	0	596560	1725
7	4	0	0	781030	1973
8	4	10412	0	644320	1467
9	4	0	0	281830	1456
10	4	0	0	253380	1911
11	4	0	0	782980	1912
12	4	0	0	348820	1913
13	4	0	0	675070	1785
14	4	3199.2	0	596760	1491
15	4	0	0	715360	1880
16	4	0	0	338160	1867
17	4	0	0	451120	1462
18	4	0	0	595420	1456
19	4	0	0	549880	1625
20	4	0	0	734480	2230
21	4	0	0	832670	2223
22	4	0	0	459120	1547
23	4	0	0	436420	1313
24	4	0	0	490760	1540
25	4	0	0	640170	1827
26	4	0	0	413630	1377
27	4	0	0	503270	1294
28	4	0	0	518230	1484
29	4	0	0	620010	1940
30	4	0	0	534160	2019
31	4	0	0	592120	1578
32	4	0	0	603100	2468
33	4	0	0	739860	2377
34	4	0	0	684450	2237
35	4	0	0	736600	1920
36	4	0	0	542560	1619
37	4	0	0	278870	1139
38	4	0	0	259850	1582
39	4	0	0	336970	1379
40	4	0	0	519210	1546
41	4	0	0	634630	2010
42	4	0	0	201870	1573
43	4	0	0	558500	2029
44	4	0	0	557260	2310
45	4	0	0	499390	1655
46	4	0	0	446470	1490
47	4	0	0	475790	1554
49	4	0	0	315410	2547
50	4	0	0	467590	1824
51	4	6101.7	0	346230	1419
1	5	0	0	514870	2421
2	5	0	0	756610	1735
3	5	0	0	738750	2095
4	5	2734.5	0	339170	1636
5	5	0	0	457620	1367
7	5	0	0	495140	1542
8	5	0	0	838100	2279
10	5	0	0	688970	1819
11	5	0	0	569170	1801
12	5	0	0	330790	1611
13	5	0	0	781630	2277
14	5	6495.8	0	417790	1539
15	5	0	0	353760	1297
16	5	0	0	422390	2350
17	5	7592.7	0	693010	1767
18	5	0	0	552090	1539
19	5	0	0	283290	1378
20	5	0	0	507330	1409
21	5	0	0	378370	2390
23	5	0	0	598490	1595
25	5	0	0	518850	1616
26	5	0	0	401520	1688
27	5	0	0	347500	1269
28	5	0	0	222030	1668
29	5	4451.5	0	557050	1739
30	5	0	0	484220	1540
31	5	0	0	572430	1725
33	5	0	0	300320	1612
34	5	0	0	393260	1261
35	5	0	0	779840	2588
36	5	0	0	759990	3676
37	5	0	0	441550	1660
38	5	0	0	434570	1373
39	5	0	0	332210	1894
40	5	0	0	313790	1046
41	5	0	0	378270	2427
42	5	20013	0	707860	2218
43	5	0	0	718690	2101
44	5	0	0	564640	1899
45	5	0	0	497000	1739
46	5	0	0	339570	2406
1	6	0	0	441300	2520
2	6	0	0	508320	1393
3	6	0	0	636710	1945
5	6	0	0	941530	2374
6	6	0	0	524400	2198
7	6	0	0	625030	1999
8	6	0	0	975490	2302
9	6	0	0	734270	1970
10	6	0	0	716330	1936
11	6	0	0	655130	1953
12	6	0	0	326200	1785
13	6	0	0	517300	2923
14	6	0	0	500120	1721
15	6	0	0	728330	2153
16	6	0	0	472300	1372
17	6	0	0	683660	2025
18	6	0	0	367300	1317
19	6	0	0	649410	2566
20	6	0	0	541640	1448
21	6	0	0	411710	2021
22	6	0	0	538280	1420
23	6	0	0	607590	1880
24	6	0	0	375560	1794
25	6	0	0	729750	2033
26	6	0	0	518900	1299
27	6	0	0	401240	1444
28	6	0	0	811220	2446
30	6	0	0	577970	1543
31	6	0	0	838200	2469
32	6	0	0	354090	1210
33	6	0	0	468450	1497
34	6	0	0	407390	1120
35	6	0	0	669520	1850
36	6	0	0	665550	2156
37	6	0	0	589930	1966
38	6	0	0	648560	1613
39	6	0	0	419270	1409
40	6	0	0	632670	2129
41	6	0	0	565800	1926
42	6	0	0	310740	1470
43	6	0	0	552950	1867
44	6	0	0	229520	1308
45	6	0	0	351860	1340
1	7	0	0	641740	2065
2	7	0	0	562000	1489
3	7	0	0	472410	1488
4	7	0	0	653670	1934
5	7	0	0	514160	1866
7	7	0	0	602920	1749
8	7	0	0	381780	1286
9	7	0	0	466610	1551
10	7	0	0	566130	1416
11	7	0	0	903750	1986
12	7	0	0	618140	1485
13	7	0	0	594610	1684
14	7	0	0	360710	2100
15	7	0	0	563700	1565
16	7	0	0	485930	1603
17	7	0	0	591760	1493
18	7	0	0	852980	2016
19	7	0	0	735390	1877
20	7	0	0	445400	1303
21	7	0	0	396480	1434
22	7	0	0	479660	2846
23	7	0	0	413110	1138
24	7	0	0	733880	1966
25	7	0	0	487070	1676
26	7	0	0	355070	1073
27	7	0	0	771050	1932
28	7	0	0	676600	1757
29	7	0	0	795600	2125
31	7	0	0	378340	1652
32	7	0	0	632760	1689
33	7	5100.4	0	412430	1250
34	7	2893.4	0	421410	1227
35	7	0	0	402140	1463
36	7	0	0	416700	1819
37	7	0	0	443020	1434
38	7	0	0	520950	1832
39	7	0	0	613470	1792
40	7	0	0	944040	2179
41	7	0	0	573800	1973
42	7	0	0	793420	1989
43	7	0	0	325550	1281
44	7	0	0	442330	1508
45	7	7457.1	0	481900	1731
46	7	0	0	479250	1544
47	7	0	0	365190	2510
48	7	0	0	530680	1794
49	7	17673	0	736080	2045
50	7	0	0	403810	1611
51	7	0	0	666090	1942
52	7	0	0	868310	2343
53	7	0	0	625820	2666
54	7	3139.4	0	357190	1617
55	7	0	0	436000	1777
56	7	0	0	442400	1779
57	7	0	0	619560	1821
58	7	0	0	681930	2077
2	8	12421	0	763050	2820
3	8	0	0	326860	2316
4	8	0	0	717560	2406
5	8	12329	0	551730	1486
6	8	0	0	256880	1695
7	8	0	0	357260	1727
8	8	0	0	628320	1907
9	8	0	0	535450	1785
10	8	0	0	662330	1887
11	8	0	0	569690	1689
12	8	0	0	394300	1474
13	8	0	0	892810	2284
14	8	0	0	492460	1297
15	8	0	0	558350	1671
16	8	0	0	472720	1480
17	8	0	0	594950	1765
18	8	5172.3	0	477170	1624
19	8	0	0	350450	1677
20	8	5139.7	0	344300	1225
21	8	0	0	619370	1581
22	8	0	0	429180	1413
23	8	0	0	513530	1553
24	8	0	0	486270	1734
25	8	0	0	445240	1609
26	8	0	0	400770	1858
27	8	0	0	568930	1594
28	8	0	0	434720	1515
29	8	0	0	359160	1097
30	8	0	0	1057000	2644
31	8	0	0	974590	2195
33	8	0	0	291990	1505
34	8	0	0	639860	1982
35	8	0	0	682090	2055
36	8	0	0	587690	2375
37	8	0	0	510240	1275
38	8	0	0	589900	1594
39	8	0	0	471560	1222
40	8	8783.7	0	464660	1086
41	8	0	0	446460	1308
43	8	0	0	517150	1514
44	8	1117.7	0	255520	1907
45	8	0	0	639390	2084
46	8	0	0	728250	2368
47	8	0	0	552320	1925
48	8	0	0	553030	1885
49	8	0	0	567480	2871
1	9	0	0	749910	2598
2	9	0	0	277510	1875
3	9	0	0	978370	2391
4	9	0	0	328990	2157
5	9	3985.6	0	905780	2142
6	9	0	0	644100	2663
7	9	0	0	588190	1490
8	9	0	0	793430	2110
10	9	0	0	393720	2035
11	9	0	0	637930	1439
12	9	0	0	563360	1258
13	9	0	0	480930	2004
14	9	0	0	954640	2304
15	9	0	0	619670	1948
16	9	0	0	578080	1632
17	9	0	0	629060	1691
18	9	0	0	672230	2057
21	9	0	0	567730	1477
22	9	0	0	711120	1932
23	9	0	0	590030	1508
24	9	0	0	611990	1736
25	9	0	0	790760	1596
27	9	0	0	1443900	3318
28	9	0	0	654690	1776
29	9	0	0	438780	1601
32	9	0	0	621940	1848
33	9	0	0	644960	2002
34	9	0	0	194890	1501
35	9	0	0	544660	1625
36	9	0	0	555100	1350
37	9	0	0	408390	1369
40	9	0	0	598570	1718
41	9	0	0	293060	1614
42	9	0	0	576390	1576
43	9	0	0	851270	2000
44	9	0	0	513980	1188
45	9	0	0	375230	1502
46	9	0	0	468130	1421
47	9	0	0	469240	2292
48	9	0	0	671920	1736
49	9	0	0	696920	1928
50	9	0	0	666850	1950
51	9	0	0	638710	1930
52	9	0	0	411740	1736
53	9	0	0	313030	1350
54	9	0	0	610770	1808
55	9	0	0	391870	1388
56	9	0	0	323150	1596
57	9	0	0	596220	2323
59	9	0	0	750840	1707

## Sheet: mglA-mVenus ΔB ΔR ΔaglZ
Cell ID	Frame ID	Pole 1	Pole 2	Non-polar fluorescence	Area
8	1	18472	13777	1200000	1946
10	1	0	0	2196100	2874
11	1	36279	14825	2429300	3125
12	1	9211.2	0	1432500	1954
13	1	0	0	2361900	3390
14	1	25855	0	3045600	3376
17	1	6215.8	0	1423500	2015
18	1	0	0	1725300	1982
22	1	71904	33729	1589100	2031
23	1	31598	16984	2197200	2392
24	1	22693	20891	1157500	1581
26	1	21163	0	2714000	2762
27	1	25653	0	1967500	2040
28	1	17987	16759	2141800	2568
30	1	20136	0	2414200	2791
31	1	26845	25927	2313200	2714
32	1	0	0	2179800	2463
33	1	0	0	1976800	2524
34	1	18961	15255	2118400	2260
35	1	30268	20751	1390900	1990
37	1	0	0	2385400	3035
38	1	64261	29652	2349100	2681
39	1	17283	0	1741900	1793
40	1	24869	6257.8	1375500	1612
41	1	25430	9368	2487100	2513
42	1	31384	21105	1655800	2143
43	1	39157	0	1711900	2085
44	1	16378	4014.8	1523200	2793
47	1	31778	31096	2207000	2593
48	1	31814	16836	1429500	1194
56	1	29320	15323	2360200	2214
5	2	43047	0	1073100	1693
14	2	0	0	1435600	2350
29	2	43367	16052	1121000	1432
30	2	6350.7	4373.3	1574400	2878
32	2	47409	0	1189500	1593
34	2	21120	10046	1428700	1772
39	2	88656	15134	1352900	1660
40	2	40741	0	1819900	1590
41	2	15486	13852	1317500	1506
42	2	8798.7	0	2371300	2798
43	2	37776	9004	1828500	2383
46	2	38632	5421	1915300	2052
49	2	41766	24966	1632000	1912
52	2	9243.7	0	2144900	2320
59	2	19432	4019	1627400	2317
61	2	14445	0	1307900	1588
63	2	31611	11266	1385800	1811
70	2	10186	0	1873700	2266
90	2	0	0	1888200	2559
91	2	46925	31737	1488500	1898
93	2	41236	11866	1848900	2321
94	2	24177	0	1668200	1971
95	2	33089	24600	2224900	3063
96	2	32994	0	1218100	1489
98	2	50212	19394	2386500	2981
100	2	19729	0	889520	1697
101	2	43517	0	1189900	1427
105	2	20480	19857	1532300	1618
106	2	38570	15435	1013000	1715
108	2	11767	7474.7	1734900	2159
113	2	24979	11457	1007300	1792
116	2	28620	24334	2024800	3309
147	2	20201	10247	1418600	1523
148	2	22160	11747	1761200	2225
149	2	25911	24569	1956300	1604
150	2	14000	0	1450800	1435
151	2	32165	15621	1772500	1693
152	2	0	0	1575400	1348
153	2	24184	24161	1431000	1344
154	2	33914	0	1605300	1238
155	2	37107	18420	2028800	1819
156	2	36587	0	1494100	1155
157	2	181270	38230	3472900	2174
158	2	61994	13519	2498200	1605
159	2	40102	33045	2318900	1526
160	2	15063	0	2013000	1236
161	2	51302	47603	2349100	1488
162	2	31988	12954	2481900	1438
163	2	46517	43824	1948000	1467
164	2	31168	26901	2583100	1612
165	2	40170	15498	2229500	1324
166	2	46913	19903	2731100	1600
2	3	39667	0	1291000	1429
3	3	28485	0	1389200	1591
5	3	25364	0	1796900	2562
6	3	52622	22038	1982200	2814
8	3	0	0	1263000	1525
14	3	0	0	1374500	2123
17	3	0	0	1826000	2479
19	3	23294	13800	1727200	2330
29	3	0	0	2400100	2609
31	3	9329.6	8822.5	1690400	1995
33	3	32013	4228.3	1630100	2107
34	3	26636	0	1262300	1439
35	3	7800.5	0	1965100	2276
36	3	0	0	1473100	1768
37	3	20421	13352	1695200	2021
38	3	23299	0	2301300	2390
39	3	0	0	2167100	2472
40	3	0	0	1588500	1813
41	3	13534	0	1210500	1448
42	3	9699.6	0	1698800	2153
43	3	5306.4	0	2076100	2718
46	3	28891	14071	2081200	2832
48	3	22146	0	1689300	2053
49	3	9295.6	4446.3	2485600	2907
50	3	45282	22430	1669200	2109
51	3	24083	0	1507600	2083
52	3	10272	0	1242100	2191
53	3	0	0	2457900	2920
54	3	0	0	1819000	2502
56	3	21286	0	856370	1328
64	3	0	0	992870	2204
167	3	48432	17723	1532300	1545
168	3	15347	0	1153600	1078
169	3	4765.3	0	1620900	1562
170	3	61870	46294	2715400	2462
171	3	25250	0	1705200	1355
172	3	43283	0	2075900	1876
173	3	57301	18677	2407400	1648
174	3	0	0	1847800	1276
175	3	50876	15031	1601000	1080
176	3	31795	24928	2033200	1500
177	3	10648	0	2346100	1424
178	3	21520	0	2122500	1538
179	3	44036	0	1406500	886
180	3	16600	0	1630000	976
181	3	32235	31059	1939000	1606
182	3	16665	0	1656600	1228
2	4	0	0	1261000	2183
7	4	0	0	1661500	2125
8	4	0	0	1858500	2054
13	4	0	0	2177400	3101
14	4	0	0	1762400	2041
15	4	0	0	1335400	1887
16	4	0	0	1728200	2151
17	4	0	0	2097700	2430
18	4	0	0	1714800	2422
19	4	0	0	2253600	2655
20	4	0	0	1912800	2127
22	4	0	0	1083400	1781
23	4	0	0	1272900	1727
24	4	26234	0	1194300	1378
27	4	0	0	1234800	1506
32	4	0	0	1426000	1681
33	4	28715	0	1514000	2578
34	4	0	0	2433200	2683
35	4	0	0	1693700	2383
36	4	20641	0	1301700	1540
37	4	0	0	1581000	2105
38	4	0	0	1304600	1666
39	4	8539.4	0	2177700	2260
40	4	0	0	1301400	2105
41	4	0	0	1602500	1843
43	4	0	0	1182600	1535
44	4	0	0	1365200	1753
46	4	0	0	2050300	2629
52	4	0	0	1812500	2371
54	4	5429.9	0	1714300	2257
55	4	0	0	1843500	2795
56	4	5199.3	0	851900	2118
58	4	0	0	2048300	2147
1	5	0	0	1714200	2292
2	5	0	0	1243900	1647
3	5	6233.2	0	1645300	2039
4	5	4435.4	0	1984200	2322
5	5	0	0	2108500	2801
6	5	6534.2	0	2604600	2823
7	5	18487	0	1478000	1737
8	5	0	0	2112000	2396
10	5	0	0	1658400	1851
12	5	11582	0	1246000	1411
13	5	0	0	2207200	2264
14	5	0	0	1686800	1861
16	5	0	0	1372400	1665
17	5	0	0	1919900	2237
18	5	0	0	1564500	1610
19	5	0	0	1070300	1165
20	5	0	0	2241300	2297
21	5	0	0	1521700	1828
22	5	0	0	2089400	2382
23	5	0	0	1314100	2470
27	5	0	0	1795200	2248
28	5	0	0	789700	1461
29	5	0	0	1496200	2276
183	5	0	0	1555400	1494
184	5	14280	0	1273300	964
2	6	11670	0	1619600	2393
4	6	10738	0	2062600	2415
6	6	13527	0	1948800	2296
7	6	0	0	1240600	1928
8	6	0	0	1537900	2124
9	6	0	0	1920500	2188
10	6	7524.1	0	1231700	1432
11	6	0	0	1236200	1395
12	6	12243	5544.1	1863100	2416
13	6	0	0	2925800	2634
14	6	14371	10409	1681500	2289
15	6	16789	0	1401000	2161
17	6	37886	8021.1	1630000	1808
19	6	41347	0	1220000	1081
20	6	8255.1	5824.1	1480800	1690
22	6	8225.1	0	1466900	1773
23	6	19955	0	1416300	1452
26	6	120790	0	1383600	1901
28	6	0	0	1721700	1618
36	6	5913	0	2109900	1667
40	6	29887	0	1795200	2429
43	6	12020	6943.1	1382000	1640
46	6	47229	15223	2766200	3166
47	6	0	0	1977200	2273
53	6	0	0	1235500	1872
54	6	23197	0	1258000	1551
56	6	0	0	946650	1581
58	6	0	0	1350200	1890
1	7	7443.9	0	1251800	1603
5	7	7223.9	0	1258100	1711
7	7	4713.3	0	1218000	1945
8	7	0	0	1905600	2835
10	7	0	0	1516800	2014
12	7	0	0	1065200	1977
15	7	0	0	2303300	2484
35	7	0	0	1931400	2533
46	7	0	0	1879800	2375
49	7	8518.9	5278.7	1907100	2260
51	7	20695	0	1117700	1338
56	7	0	0	1692400	2080
57	7	0	0	1894300	1977
61	7	0	0	2963900	3585
82	7	24791	0	1817300	2103
83	7	9039.4	0	1959600	2700
94	7	21525	9392.4	1531300	1969
96	7	4679.3	0	1607200	2517
98	7	0	0	1844300	2318
100	7	13999	7529.4	1876900	2896
185	7	103580	0	1558400	1176
186	7	21250	19618	1473900	1381
187	7	28294	0	2102400	1667
1	8	0	0	1596200	2519
3	8	0	0	1020000	1795
4	8	0	0	1473100	1808
5	8	0	0	1984200	2023
6	8	0	0	2074500	2089
8	8	0	0	1488000	1790
10	8	0	0	1512300	1843
12	8	0	0	1159900	1430
13	8	0	0	1380000	1544
15	8	0	0	1615000	2078
16	8	30525	0	1536600	1945
17	8	0	0	1860900	2388
18	8	7408.5	0	1637300	1935
19	8	40087	0	1613200	2221
24	8	0	0	936500	1291
26	8	11101	0	1306900	1633
29	8	54648	0	1583000	2133
30	8	19206	0	1488100	1766
31	8	11210	0	1625900	1910
2	9	0	0	1483600	2252
3	9	0	0	979640	1554
4	9	0	0	1915700	2092
5	9	0	0	2188600	2449
6	9	0	0	1157500	1414
7	9	9175.1	0	1655400	1965
8	9	0	0	2030400	2312
9	9	0	0	2130900	2075
10	9	5198.1	0	1521100	2107
11	9	7237.1	0	1316400	1427
12	9	17780	0	1622200	1825
13	9	7508.1	0	1138400	1409
14	9	11310	0	1964700	2486
15	9	0	0	2193300	2707
16	9	0	0	1536100	1780
1	10	0	0	1082700	1750
2	10	5792.6	0	1266200	1666
4	10	0	0	1887300	1972
5	10	0	0	1172500	1598
6	10	0	0	1362800	1360
7	10	0	0	1054100	1199
8	10	6798.6	5967.6	1451200	1757
9	10	0	0	1296900	1944
10	10	0	0	1204500	1083
11	10	10227	0	1668600	2018
12	10	5616.4	0	2217000	2352
13	10	0	0	1299500	1467
14	10	15035	14482	1553800	1714
15	10	6836.6	0	2175300	2368
16	10	0	0	2017600	2437
17	10	0	0	1956400	2795
18	10	0	0	2201400	2823
19	10	11505	0	891250	1418
188	10	50387	0	2304800	2238
1	11	0	0	1153200	1685
2	11	0	0	1319200	1650
3	11	0	0	1387100	1886
4	11	0	0	2175700	2603
5	11	0	0	1767800	2512
6	11	0	0	1561800	1976
7	11	0	0	1632900	1886
8	11	0	0	1367800	1851
9	11	5045.4	0	1196300	1733
11	11	0	0	1477700	2083
12	11	0	0	1634400	1947
14	11	0	0	2500800	2497
15	11	0	0	1460600	1654
16	11	0	0	1406200	1616
18	11	0	0	1549400	1849
19	11	0	0	1834000	2141
21	11	0	0	1296500	1418
22	11	0	0	1465400	1807
23	11	0	0	1602200	1760
24	11	0	0	2207500	2593
25	11	0	0	1809000	2213
26	11	11830	6930.2	2163000	2191
27	11	6129.2	0	1115700	1426
29	11	0	0	1358700	1616
30	11	0	0	2014300	2558
31	11	0	0	1801400	2254
32	11	0	0	1460900	1975
33	11	0	0	1561500	1767
34	11	0	0	1770800	2254
35	11	0	0	1859000	2414
36	11	0	0	1724100	1745
37	11	0	0	1889100	1966
38	11	0	0	1356700	1645
39	11	0	0	1888500	2013
40	11	0	0	1138400	1421
41	11	0	0	1973300	2157
42	11	0	0	1170300	1640
43	11	0	0	1161900	1510
44	11	0	0	1799000	1996
45	11	0	0	1579500	1977
46	11	0	0	1200600	1514
47	11	0	0	1840100	2151
48	11	0	0	1533000	2306
49	11	0	0	1063200	1702
50	11	0	0	1511100	2517
51	11	0	0	1497500	2108
52	11	0	0	1310000	2212

## Sheet: mglA-mVenus ΔB ΔR ΔpilQ ΔaglZ
Cell ID	Frame ID	Pole 1	Pole 2	Non-polar fluorescence	Area
2	1	29531	0	3457200	1783
4	1	0	0	2334800	1179
5	1	0	0	2671200	1313
6	1	0	0	2063800	1492
7	1	0	0	2992800	1720
12	1	0	0	3786800	1766
16	1	0	0	4302200	2013
17	1	0	0	2930900	1500
18	1	0	0	4010800	2004
20	1	0	0	2515300	1295
21	1	0	0	5011100	2414
24	1	0	0	2280200	1039
25	1	0	0	4096800	1932
26	1	0	0	2947800	1701
29	1	0	0	4861000	2203
30	1	26758	25079	2892900	1529
31	1	0	0	3138800	1937
32	1	0	0	4437200	2553
33	1	0	0	2999200	1624
37	1	0	0	3910700	2081
39	1	0	0	3125000	1558
41	1	0	0	4700100	1987
43	1	0	0	2723300	1571
47	1	0	0	2490900	1271
48	1	0	0	3411400	1576
50	1	0	0	2649500	1226
52	1	0	0	3487600	1521
53	1	0	0	10527000	4575
56	1	0	0	4348200	1857
59	1	0	0	3306500	1637
61	1	0	0	2548000	1300
64	1	0	0	2676900	1522
68	1	0	0	2719300	1494
71	1	0	0	1855500	1220
74	1	0	0	2267800	1302
76	1	0	0	3274000	1696
79	1	0	0	5454200	2655
81	1	0	0	3872600	1826
82	1	0	0	4772600	2229
84	1	0	0	2363800	1248
85	1	0	0	3482700	1609
89	1	0	0	4492800	2403
90	1	0	0	2031500	1181
94	1	0	0	3745700	2282
99	1	0	0	2797900	1605
100	1	0	0	4954200	2260
101	1	0	0	4704600	2300
104	1	0	0	3674700	2018
106	1	35289	0	2671000	1262
107	1	0	0	2617400	1241
110	1	0	0	4194100	2185
111	1	0	0	2882000	1357
113	1	0	0	2655700	1438
117	1	0	0	3392000	1825
120	1	0	0	3303900	1879
121	1	0	0	2726300	1752
122	1	0	0	2558100	1400
125	1	0	0	2422700	1315
128	1	0	0	3605900	1940
131	1	0	0	3544800	1853
146	1	0	0	2232600	1276
145	1	59026	0	2403700	1140
148	1	0	0	2958000	1389
147	1	0	0	3008400	1419
5	2	0	0	4902900	2173
6	2	0	0	4832100	2707
7	2	0	0	4003700	1917
9	2	0	0	4093100	1815
10	2	0	0	3604300	2150
12	2	0	0	3799500	2064
13	2	0	0	3387700	1815
15	2	0	0	2300200	1363
18	2	0	0	2537700	1875
22	2	0	0	2373400	1122
23	2	0	0	3734400	1670
26	2	0	0	4488700	2375
29	2	0	0	3949900	1932
30	2	0	0	2943100	1612
42	2	0	0	2296900	1200
43	2	0	0	4051200	1887
44	2	0	0	4685200	2437
45	2	0	0	3107900	1895
46	2	0	0	2477800	1235
47	2	0	0	3392600	1710
48	2	0	0	2717100	1449
49	2	0	0	2712200	1738
50	2	0	0	2529300	1243
52	2	0	0	3751900	1865
54	2	0	0	2143300	1268
59	2	0	0	3138400	1977
60	2	0	0	2097800	1358
63	2	0	0	3175300	1920
65	2	15103	0	3827300	2080
70	2	0	0	2994300	1940
72	2	0	0	2903400	1375
73	2	0	0	2205200	1821
76	2	9548.2	0	1811200	1401
80	2	0	0	3375500	1949
82	2	0	0	2739200	1518
83	2	0	0	2909500	1802
91	2	0	0	4041600	2706
92	2	0	0	2321600	1433
93	2	0	0	3536300	2040
97	2	0	0	2454600	1538
100	2	0	0	2306400	1489
104	2	0	0	3489800	2084
105	2	0	0	3712700	1989
107	2	0	0	2517500	1928
110	2	0	0	2797900	1697
111	2	0	0	2405000	1366
115	2	0	0	2788600	1808
118	2	0	0	1889100	1190
120	2	0	0	1960100	1337
121	2	0	0	2327000	1743
122	2	0	0	2797900	1817
124	2	0	0	2788300	1773
150	2	0	0	2131300	1274
149	2	0	0	2192300	1211
1	3	0	0	3405500	1865
2	3	0	0	2537900	1395
3	3	0	0	2789400	1589
4	3	0	0	3749700	1941
5	3	0	0	3471900	1980
6	3	0	0	2442500	1375
7	3	0	0	3484000	1649
9	3	0	0	4713600	2480
10	3	0	0	2244300	1368
11	3	0	0	2478600	1189
12	3	0	0	4590300	2630
13	3	0	0	3290400	1525
14	3	0	0	3573900	1934
15	3	0	0	3612700	1844
16	3	0	0	3117100	1499
18	3	0	0	4472300	2382
19	3	0	0	3876200	1756
20	3	0	0	3490500	1663
21	3	0	0	2119000	1179
22	3	0	0	4772600	2215
24	3	0	0	2207400	1549
25	3	0	0	3501700	1601
26	3	0	0	3382500	1514
27	3	0	0	2874800	1333
28	3	0	0	3683600	1511
29	3	0	0	2773000	1194
30	3	0	0	3226100	1409
31	3	0	0	4103100	2154
32	3	0	0	3808100	1747
33	3	0	0	2952100	1347
34	3	0	0	3932700	2054
35	3	0	0	3808800	2154
36	3	0	0	3188500	1712
37	3	0	0	2366100	1300
39	3	0	0	5112000	2950
40	3	0	0	3988700	2343
41	3	0	0	3729100	2137
42	3	0	0	2679400	1549
43	3	0	0	2514800	1529
44	3	0	0	2189900	1633
45	3	0	0	2710800	1647
46	3	0	0	3324100	1873
47	3	0	0	2594900	1515
48	3	0	0	3867100	2477
49	3	0	0	2174000	1459
50	3	0	0	2298100	1271
51	3	0	0	3402300	1961
52	3	0	0	1930900	1549
53	3	0	0	4011500	2151
54	3	0	0	2872000	1681
55	3	0	0	3205400	2132
56	3	0	0	4074100	2857
57	3	0	0	2289900	1302
58	3	0	0	2488700	1628
59	3	0	0	3601500	2601
60	3	0	0	3114700	2178
61	3	0	0	3438500	2041
62	3	0	0	2614900	1829
63	3	0	0	4198600	2763
64	3	0	0	3013000	2013
65	3	0	0	3379200	2118
66	3	0	0	5352300	3395
67	3	0	0	3639400	2080
68	3	0	0	1736100	1309
69	3	0	0	2262000	1756
70	3	0	0	1377900	1054
2	4	0	0	3221000	1859
3	4	0	0	2846600	1560
4	4	0	0	3316900	1756
5	4	0	0	3921800	2152
6	4	0	0	2635800	1348
7	4	0	0	3210900	1676
8	4	0	0	2772200	1384
9	4	0	0	3958800	1846
10	4	0	0	5176200	2681
11	4	0	0	2841700	1409
12	4	0	0	5064700	2426
13	4	0	0	4258500	2380
14	4	0	0	3459000	1897
15	4	0	0	4746600	2288
16	4	0	0	3156300	2006
17	4	0	0	4782700	2287
18	4	0	0	4608000	2302
19	4	0	0	3286600	1654
20	4	0	0	3874700	1664
21	4	0	0	3154200	1483
23	4	0	0	4941300	2418
24	4	0	0	5052700	2256
25	4	0	0	3385500	1795
26	4	0	0	3392500	1484
28	4	0	0	3284600	1541
29	4	0	0	4096200	1848
30	4	0	0	2436300	1271
31	4	0	0	5772800	2720
32	4	0	0	4871800	2463
33	4	0	0	2788500	1387
34	4	0	0	2614600	1206
35	4	0	0	4414400	2404
36	4	0	0	2407700	1066
37	4	0	0	4510800	2255
38	4	0	0	3841100	2007
39	4	22797	0	4288400	1922
40	4	0	0	3394000	1810
41	4	0	0	3474700	1534
42	4	0	0	2862300	1361
43	4	0	0	2654300	1602
44	4	0	0	2852200	1443
45	4	0	0	4543200	2608
46	4	0	0	3508500	1877
47	4	0	0	3414200	1677
48	4	0	0	4168700	2343
51	4	0	0	2754200	1420
52	4	0	0	4920000	2287
53	4	32228	0	2315500	1303
54	4	15069	0	2559000	1729
55	4	0	0	4531700	2681
56	4	0	0	2395400	1425
57	4	0	0	3241300	1669
58	4	0	0	4210200	2170
59	4	0	0	2473900	1613
60	4	0	0	1903000	1355
61	4	0	0	2814900	1724
62	4	0	0	2827100	1607
63	4	0	0	2111100	1234
64	4	0	0	2012600	1359
65	4	0	0	1700900	1202
66	4	0	0	1927900	1199
67	4	0	0	2118900	1175
152	4	0	0	2401000	1342
151	4	0	0	2548000	1503
1	5	0	0	4021500	1948
2	5	0	0	3224300	1692
4	5	0	0	2174500	1414
10	5	0	0	2768500	1607
11	5	0	0	2503800	1215
12	5	0	0	3563600	2328
13	5	0	0	2665400	1559
15	5	0	0	3691700	2029
16	5	0	0	2110400	1250
20	5	0	0	2248200	1580
25	5	0	0	3404700	1587
26	5	0	0	4398300	2380
28	5	0	0	2668100	1312
31	5	0	0	5204300	2373
36	5	0	0	3031600	1598
38	5	71736	18492	1381000	1229
41	5	0	0	4521700	2037
42	5	0	0	3338000	1669
43	5	0	0	4083900	2189
48	5	0	0	4315100	2085
51	5	0	0	3087800	1463
52	5	0	0	4873200	2157
53	5	0	0	4312800	2333
55	5	0	0	3566800	1333
61	5	0	0	3445800	1597
64	5	21116	0	3763400	1797
69	5	0	0	4694700	1925
70	5	34182	0	2430700	1367
71	5	0	0	4019700	1708
76	5	0	0	2337400	1267
77	5	0	0	4451200	2120
83	5	0	0	3874400	1656
84	5	0	0	2863400	1578
85	5	0	0	3052900	1911
87	5	0	0	3015700	1744
88	5	0	0	4032700	2337
89	5	0	0	4800200	1996
92	5	0	0	4007400	1927
93	5	0	0	2469400	1293
94	5	0	0	4385400	1961
95	5	0	0	3084600	1521
100	5	0	0	2490500	1466
101	5	0	0	4402800	2144
102	5	0	0	3053300	1841
103	5	0	0	3768000	1910
104	5	0	0	2611900	1404
105	5	0	0	3670600	2415
106	5	0	0	2117400	1170
108	5	0	0	3017500	1328
109	5	0	0	2616100	1317
111	5	0	0	3458300	1527
113	5	0	0	2384900	1378
114	5	0	0	3239600	1572
117	5	0	0	4004200	1892
121	5	0	0	4312300	2303
124	5	0	0	2722100	1481
125	5	0	0	3239900	1510
126	5	0	0	3183600	1665
128	5	0	0	5365500	2906
129	5	0	0	2357200	1213
130	5	0	0	2790700	1685
131	5	0	0	3615000	2071
132	5	0	0	3415400	1946
134	5	0	0	3389100	1943
135	5	0	0	2706200	1545
136	5	0	0	2399100	1540
137	5	0	0	2778000	1672
138	5	0	0	3772500	1789
141	5	0	0	2012500	1299
142	5	0	0	3531200	2144
144	5	0	0	2620500	1303
143	5	0	0	2508200	1316

## Sheet: mglA-mVenus ΔpilQ
Cell ID	Frame ID	Pole 1	Pole 2	Non-polar fluorescence	Area
4	1	11520	0	1297300	1904
5	1	1798	0	822290	1542
10	1	0	0	1155900	2145
12	1	2737.8	0	1093600	1861
17	1	14239	0	873450	1192
20	1	3229.3	0	1274700	1822
23	1	19202	0	2339200	2948
26	1	23561	4750	1304500	1901
28	1	14616	7718	853310	1478
31	1	3239.7	3155.7	996140	1861
37	1	0	0	1454800	2164
43	1	4231.6	0	2315400	3163
44	1	0	0	1208100	1573
48	1	0	0	689690	1337
50	1	56710	0	1128600	1660
53	1	81680	2889.3	1403000	2259
61	1	0	0	1050400	1541
71	1	11373	0	391670	1392
72	1	5548	0	1672000	2330
73	1	2359.8	0	907470	1759
77	1	16552	0	539550	1566
80	1	8911.5	0	507620	1702
82	1	3846.8	0	502920	1622
89	1	5320.5	0	456860	1415
92	1	4063.4	0	401890	1337
101	1	5844.5	0	451660	1758
104	1	2572.7	924	546380	2028
106	1	0	0	303620	1255
109	1	12474	0	604910	2471
112	1	0	0	447900	1530
114	1	0	0	322920	1327
1	2	0	0	1037700	1918
2	2	0	0	756070	1404
3	2	28613	0	1012300	1822
4	2	5358	0	1011200	1809
5	2	0	0	1101200	1705
7	2	0	0	839260	1260
8	2	0	0	1014500	1671
9	2	31230	9882.5	1524400	1988
10	2	22958	0	1687200	3011
11	2	29430	10623	678320	1266
12	2	18360	0	1622400	2114
13	2	19599	15474	1180900	1431
14	2	3495.2	0	1132700	1455
15	2	3668.8	0	1314800	2106
16	2	0	0	1037700	1888
17	2	0	0	678070	1271
18	2	0	0	1267300	1887
19	2	9012	2721	1287600	1559
20	2	30915	0	1059800	1220
21	2	3602.7	0	1591200	1830
22	2	7760	7133.5	1338300	1677
23	2	2729	0	1231600	1521
24	2	10432	0	1931000	2598
25	2	10396	0	951490	1587
26	2	12680	4003.8	1727600	2424
28	2	28534	9547	1330200	1883
30	2	0	0	850070	1518
31	2	30742	0	1917300	3155
32	2	1743	0	791560	1577
1	3	27833	0	1118300	1977
2	3	6599	0	1150800	2079
3	3	13177	0	1071600	1734
4	3	2727.9	0	990710	1645
5	3	23525	0	865000	1720
7	3	3954.5	0	1213400	1855
8	3	29386	25907	886250	1295
9	3	0	0	733240	1228
10	3	10051	2899.4	1113600	1734
11	3	9667	5299.5	1115800	1771
12	3	0	0	1452800	1888
13	3	17512	6133	1374300	2162
14	3	7531.5	0	1063200	1805
15	3	0	0	935720	1461
16	3	6058	0	838990	1130
17	3	17551	0	1135900	2170
18	3	8456.5	927.8	673890	2237
19	3	0	0	1079400	1627
21	3	55975	34488	1304800	2101
22	3	6877.5	0	1770800	2548
24	3	35813	9560	780420	1539
25	3	4891.1	3097.1	871090	2016
26	3	0	0	768720	1623
27	3	4188.9	0	446730	1608
28	3	0	0	828180	1519
29	3	0	0	900560	1597
30	3	10717	0	889920	1669
31	3	4920.9	0	418820	1343
32	3	0	0	565950	1215
33	3	0	0	604470	1565
34	3	39353	31240	1598000	2411
35	3	13123	0	663620	1490
36	3	1395.8	0	616270	1436
37	3	3623.8	0	658260	1525
38	3	0	0	424180	1546
1	4	0	0	837480	1751
2	4	27753	8129.5	884640	1503
3	4	7957.5	0	843440	1535
4	4	14362	11176	1348900	2589
6	4	16004	0	838810	1340
7	4	8026	0	1304800	2285
8	4	8067	0	1001600	1661
9	4	10212	6194.5	1159100	1465
10	4	6126.5	0	1281400	1873
11	4	0	0	977570	1307
12	4	8673	0	943160	1421
13	4	9724	0	1070500	1620
15	4	17932	0	1756900	1925
16	4	13371	8612.5	1595200	2091
17	4	11928	2387.1	781060	1754
18	4	8397.5	0	1086500	1583
19	4	18811	5622.5	1462400	2064
21	4	0	0	825750	1218
22	4	2312.7	0	1492500	2293
23	4	0	0	859930	1781
24	4	13268	0	945460	2086
1	5	0	0	884130	1652
2	5	13644	0	1042400	1783
3	5	13435	11357	1137400	2310
4	5	3766	0	773840	1463
5	5	19739	17076	964010	1668
6	5	8655	3748.7	992860	1549
7	5	4497	0	1371700	2099
8	5	0	0	865560	1550
9	5	61220	12349	1693800	3125
11	5	43532	15388	986810	1582
12	5	23560	13644	1059800	1614
13	5	4749.6	0	952750	1712
14	5	2571.5	0	1081400	1473
15	5	23428	0	1562200	2371
16	5	0	0	1173600	1575
17	5	5790	4931.6	1581500	1849
18	5	4754.3	0	923350	1484
19	5	30066	0	1697000	1805
20	5	9328.5	0	1576100	1882
21	5	34282	22378	1134700	2246
22	5	30044	5684.5	984510	1696
1	6	44931	2725.2	1725500	3433
2	6	0	0	604320	1344
3	6	21941	0	799710	1350
4	6	10137	1876.1	949940	1830
5	6	4293.3	3070.7	890490	1747
7	6	2331.2	0	747900	1632
9	6	54720	36701	1946800	2853
10	6	2342.6	2249.6	1207400	1945
11	6	12936	9922.5	1080400	2254
12	6	3515.3	1498.1	1049500	2164
13	6	0	0	830720	1435
14	6	3236.3	0	648260	1511
15	6	3497.3	0	709750	1422
17	6	31342	23764	911470	1435
18	6	36242	0	2282100	2702
19	6	26401	21197	1218200	1719
20	6	5512.5	3309.7	813970	1325
23	6	0	0	1214500	1479
24	6	71670	8645	1075700	1516
25	6	15387	8779	1257800	1588
26	6	6645.5	0	1524900	1617
27	6	0	0	1073900	1460
28	6	15165	0	1252600	1734
29	6	0	0	1131700	1520
30	6	0	0	741760	1768
31	6	26706	5791.5	1384700	1873
34	6	14103	4345.8	1139100	2105
115	6	89685	0	2043300	2590
118	6	0	0	1326000	1571
119	6	0	0	886730	1341
120	6	9955.5	5864.5	882140	1374
121	6	19041	0	1315600	2140
1	7	0	0	1106800	2165
2	7	7842.5	2531	734360	1462
3	7	3441.3	0	936630	1567
4	7	11869	0	947470	2300
5	7	3589.3	0	974560	1695
6	7	17615	17388	1147400	2095
7	7	21602	7257	1102300	1661
8	7	3089	0	898590	1336
9	7	12975	0	1685400	2158
10	7	14739	2794.5	1377700	2263
11	7	2360.3	0	703570	1623
12	7	15782	6856.5	1502200	1964
13	7	0	0	1070000	1303
14	7	2975.5	0	1410800	2107
15	7	4861.1	0	1308400	1857
16	7	36476	0	1641500	2601
17	7	20213	0	958670	1764
18	7	21263	0	1793100	3162
19	7	18086	0	1310100	1597
20	7	63455	50630	1133400	1891
21	7	15861	0	1399500	2529
22	7	31247	2944.8	1450200	2858
23	7	28125	0	1692000	2265
1	8	6460.5	2545.2	1158000	2109
2	8	9329.5	0	1320800	3139
3	8	16100	0	759910	1491
4	8	5055.5	0	770960	1388
5	8	5040.5	0	973650	1778
6	8	9374	6937	954380	1712
7	8	0	0	1379100	2013
8	8	15653	0	1240200	1796
9	8	5160	0	1435200	2124
10	8	30445	15925	1173800	1646
11	8	26804	0	1440700	2301
12	8	2092.2	0	1198200	2417
13	8	9784	0	1465600	2436
14	8	0	0	1052400	1316
15	8	0	0	830900	1515
16	8	5916.5	4968.8	1599800	2146
17	8	12202	3049.7	1508200	2119
18	8	11080	0	1006200	1901
19	8	0	0	1071600	1546
21	8	4285.8	2068.1	1287500	1930
22	8	11772	0	963850	1466
23	8	15803	10791	1135800	1695
24	8	62175	12507	1741600	2488
26	8	0	0	1025800	1642

## Sheet: mglA-mVenus ΔB
Cell ID	Frame ID	Pole 1	Pole 2	Non-polar fluorescence	Area
4	1	99110	79731	1583800	2328
6	1	79575	57507	1635300	2239
7	1	53552	41353	1410700	2117
11	1	101120	45397	1120000	1775
14	1	88504	86012	1534600	1294
18	1	35906	32936	1346500	2514
19	1	65174	57612	945490	1606
23	1	47561	36011	1053900	1600
24	1	41854	16734	1288700	1273
31	1	89083	73481	1856700	2559
35	1	44636	21265	1280400	1584
38	1	92012	40394	1348200	2151
39	1	62027	36610	1385500	1748
40	1	200450	114720	2381300	3055
42	1	65230	47558	1584200	2104
47	1	70127	28314	1123800	1614
48	1	85038	50515	1376700	1988
49	1	100540	88555	2116700	2238
51	1	45659	44427	1008700	1953
52	1	106040	18251	972190	1291
54	1	65149	48975	806340	1412
57	1	103280	92267	1839400	2438
58	1	65498	44760	1356000	1906
59	1	81554	69049	1619200	2726
61	1	77230	59842	1862100	2722
62	1	76257	37771	1134100	1783
64	1	65886	45637	1481300	2314
65	1	89845	70388	989800	1697
66	1	239410	80305	1742200	1793
154	1	37488	18512	1621800	1944
156	1	95586	39136	1315200	1899
157	1	52202	46158	1292600	2061
2	2	41777	21464	785170	1393
3	2	114960	89904	1138000	2116
4	2	49913	18728	818080	1615
7	2	89001	19845	1095600	1949
12	2	88720	59419	949730	1493
13	2	124820	51319	1253200	2078
16	2	83694	10329	1011900	1730
17	2	42731	41525	1352700	1952
18	2	72593	48280	1363400	2432
20	2	97518	70525	1389500	2338
21	2	83420	61045	1710700	2393
24	2	79392	11654	1133700	1529
26	2	34972	26312	927650	1739
27	2	62531	46545	1321700	1799
32	2	70272	68189	1613500	2055
33	2	72095	38398	1269200	1783
35	2	78632	56018	1077800	1490
42	2	66069	43003	1674800	2433
47	2	62722	44677	1643400	2267
51	2	99458	95228	947670	1491
52	2	109630	58490	1233400	1839
54	2	80906	25894	1511100	2216
56	2	62059	53519	1329000	1999
4	3	66768	0	1042100	1930
5	3	51298	38774	857670	1667
11	3	89976	43354	1493500	2540
15	3	119030	63260	1457400	2641
21	3	51886	34994	910010	1692
23	3	61070	18851	881980	1665
40	3	59889	43659	1616100	2373
42	3	57392	26703	1323400	2184
47	3	63185	58385	1701000	2698
49	3	29992	0	1797200	2975
57	3	55255	45241	759290	1757
68	3	120900	58657	1469000	2439
72	3	101080	20805	1194100	1693
76	3	88817	30633	1115300	1968
77	3	102330	70087	1957500	3149
86	3	115700	38447	1567500	2483
88	3	121130	32891	1877200	2798
90	3	117860	77854	1484500	2682
95	3	111640	52868	1205500	2185
97	3	49639	28211	1012100	1432
100	3	51290	50969	1064600	1993
103	3	105330	46075	1607300	2485
106	3	109660	36267	793580	1354
107	3	41635	14243	1010400	1702
108	3	69853	24270	988760	1606
111	3	84398	30729	924740	1870
118	3	125600	69632	1627200	2495
119	3	39906	37262	1071100	1653
121	3	84045	65554	1322000	2175
124	3	71036	52511	841940	1632
129	3	83449	47901	1660700	2517
131	3	73551	28651	884460	1648
134	3	21687	17460	955310	1747
137	3	73207	11979	1005400	1885
140	3	59542	42827	1210100	1868
3	4	138870	34084	1723600	3050
4	4	65437	40990	1134100	2122
5	4	44793	40630	1507100	2528
6	4	54307	15683	933650	1819
7	4	92948	14574	960820	1525
10	4	70230	4649	1156300	1609
14	4	81844	31345	1189600	1809
19	4	42789	28763	1032400	1490
20	4	43616	35227	3245900	4819
24	4	71215	48192	2003100	2890
26	4	65982	12731	669140	1288
29	4	56952	36476	1119000	1833
31	4	32331	22586	1271200	1910
32	4	89203	46669	1807000	2582
36	4	67854	38905	973010	1804
37	4	59624	38345	881650	1414
39	4	38886	10679	1012300	1496
44	4	63661	38352	1229200	1831
46	4	89187	83083	1199800	2378
49	4	101610	5234.1	1632200	2733
50	4	96791	73316	2121300	3104
51	4	63105	28905	729240	1624
52	4	41868	14336	766050	1666
54	4	51788	34493	1220900	2181
159	4	74117	48242	825660	1731
158	4	100740	63731	841890	1272
1	5	30898	17341	1150900	3116
2	5	47250	19572	900540	1976
3	5	72105	52306	847420	1981
5	5	48377	26022	1335000	2368
6	5	74110	44828	1748800	3381
7	5	72118	65150	1531300	2842
8	5	54643	0	700450	1527
9	5	72572	36516	701160	1442
10	5	55550	49601	967730	1958
11	5	46111	40282	1607800	2801
12	5	75139	24443	692170	1332
13	5	69463	9976.5	1061800	1764
14	5	77721	22637	1325200	1958
15	5	45822	39313	1282600	1886
16	5	131570	22340	1794700	2898
17	5	30430	20299	1439500	2604
18	5	41620	36622	1565200	2292
19	5	90492	81640	1745000	3282
20	5	49891	25698	1025900	1838
21	5	64014	63346	1595500	2840
23	5	66935	0	1100800	1445
24	5	44741	17090	910220	2001
146	5	75873	23371	1144300	1805
148	5	46274	0	1316500	1608
1	6	74282	47332	1136800	1883
2	6	86864	39394	1209400	2147
6	6	83772	16950	798880	1325
20	6	111240	45246	1301900	2352
30	6	61835	42337	1035500	1918
33	6	141830	48578	1272000	2191
34	6	92067	40522	1197100	2587
37	6	108470	14985	1136200	1588
40	6	57620	46219	1337500	2096
41	6	138190	49279	999890	1930
43	6	90928	34813	936290	1445
44	6	102030	42709	1271800	2255
48	6	37337	19661	816670	1483
54	6	61531	31792	1205100	1955
56	6	72445	30004	976590	1687
57	6	62459	38700	1634000	2488
59	6	71910	0	1005600	1607
61	6	84823	52659	2083000	3270
62	6	63550	56461	1273700	2083
64	6	51380	37856	1451600	2437
65	6	74712	71077	1054900	2144
67	6	74552	34164	944110	1557
72	6	76341	17950	1064000	1517
75	6	87452	11046	794930	1554
77	6	71092	17465	1529200	2468
80	6	84702	4717.2	796570	1390
81	6	74926	35039	1307800	1886
87	6	36713	11679	1204600	1600
103	6	54089	20570	1355400	2386
106	6	69006	48954	1272400	2220
107	6	24367	22660	1152200	2208
116	6	64000	7612.7	1149500	1775
120	6	42392	24421	1319100	2401
122	6	45069	42563	1371500	2741
123	6	44331	12877	705070	1489
124	6	76792	45285	997180	1728
128	6	61402	36177	1115300	2750
161	6	78529	53253	1140400	2076
160	6	70169	60761	1004700	1825
163	6	64470	57485	1043000	1667
162	6	58112	23856	1503900	2074
8	7	49942	21740	940330	2174
10	7	49217	24547	1516700	3049
21	7	93240	28393	1967700	2933
23	7	32648	13418	1214800	2377
24	7	75356	9471.2	1060600	1675
25	7	76216	73578	1727600	3053
30	7	51647	47644	1061200	2047
31	7	35383	20201	856320	1273
34	7	61621	33311	1381400	2280
35	7	96607	30954	1394300	2108
39	7	95114	75665	1920500	2875
41	7	89891	47694	1118500	2179
42	7	158000	31176	1441100	2237
45	7	39541	35346	1120100	1805
47	7	19717	0	922910	1649
49	7	70968	44360	1098600	2032
55	7	78684	56993	1327700	2121
63	7	37197	34405	1378400	2358
64	7	77093	47400	1118600	2160
70	7	68270	33064	736720	1556
75	7	78673	36705	1677000	2913
80	7	72523	0	674810	1258
81	7	53952	39603	981870	1870
86	7	57254	40467	1367600	2984
87	7	53269	29952	882270	1709
92	7	71682	18668	690270	1381
100	7	3958.8	0	2150500	3083
102	7	128100	104110	1435500	2347
104	7	90189	79053	1491800	2321
107	7	46728	43647	1139900	2028
118	7	69982	54008	1411900	1738
123	7	64189	39909	1289800	2054
139	7	48687	38264	1279100	1773
165	7	86211	80928	1721600	2996
164	7	50400	17695	1035300	1807

## Sheet: mglA-mVenus ΔR
Cell ID	Frame ID	Pole 1	Pole 2	Non-polar fluorescence	Area
1	1	0	0	1020200	1854
2	1	0	0	800790	1821
3	1	0	0	960520	1530
5	1	0	0	1473900	1794
6	1	0	0	1325100	2416
7	1	0	0	1280500	1846
8	1	0	0	1160000	1747
9	1	0	0	1155300	2346
10	1	0	0	1464200	2008
11	1	0	0	1417900	2206
12	1	0	0	1328800	2128
13	1	0	0	1194400	2143
14	1	0	0	1354800	1831
15	1	0	0	1766800	2219
16	1	0	0	1057800	1578
17	1	0	0	1400900	1721
18	1	0	0	1417300	1569
19	1	0	0	1842400	2069
20	1	0	0	1509000	2097
23	1	0	0	1346200	1819
24	1	0	0	1328400	1656
25	1	0	0	1763800	2540
26	1	0	0	1487900	1983
27	1	0	0	1868900	2225
28	1	0	0	1611100	2223
29	1	0	0	2116100	2886
31	1	0	0	1331100	2003
32	1	0	0	1118500	2058
33	1	0	0	1410600	1692
34	1	0	0	1857100	2327
35	1	0	0	1669600	2281
36	1	0	0	1083800	1565
38	1	0	0	1155900	1486
40	1	0	0	2011200	1971
41	1	0	0	1159200	1873
42	1	0	0	1828900	1727
44	1	0	0	1972200	2238
45	1	0	0	1899700	2130
46	1	0	0	1902300	2087
47	1	0	0	1989400	1977
48	1	0	0	1822000	2288
49	1	0	0	1509900	2484
50	1	0	0	1804700	2616
51	1	0	0	1634400	2160
52	1	0	0	1139600	1651
53	1	0	0	1440700	2323
54	1	0	0	1280800	1936
55	1	0	0	1124600	1731
56	1	0	0	1086000	1755
57	1	0	0	1676900	2161
58	1	0	0	1407400	2043
99	1	0	0	1632600	1932
100	1	0	0	2334000	2295
1	2	0	0	1669600	2612
2	2	0	0	1633000	2782
3	2	0	0	1974700	2933
4	2	0	0	671400	1744
5	2	0	0	851350	1609
6	2	0	0	958170	1657
7	2	0	0	1427300	1796
8	2	0	0	1701600	2449
9	2	0	0	1392000	1668
10	2	0	0	1996500	2582
11	2	0	0	1205800	1691
12	2	0	0	1219300	1624
13	2	0	0	1228500	1664
14	2	0	0	1289500	1536
15	2	0	0	1092800	1696
16	2	0	0	1668200	2193
17	2	0	0	1238600	1767
18	2	0	0	1971300	2438
19	2	0	0	1715500	2352
20	2	0	0	1603000	1666
21	2	0	0	1254500	1673
22	2	0	0	1354600	1754
23	2	0	0	1347600	1809
24	2	0	0	1233900	1652
25	2	0	0	1287700	1537
26	2	0	0	1222000	1708
27	2	0	0	1592100	2068
28	2	0	0	1677300	2134
29	2	0	0	1624700	1917
30	2	0	0	1736100	2249
31	2	0	0	1701900	2273
32	2	0	0	1571300	2604
33	2	0	0	1732600	2262
34	2	0	0	1223700	1706
35	2	0	0	1385400	2249
36	2	0	0	1301700	1723
37	2	0	0	1167600	1767
38	2	0	0	1842800	2173
39	2	0	0	975090	1328
40	2	0	0	2233500	3001
41	2	0	0	1242300	1794
42	2	0	0	1576800	3182
43	2	0	0	1058700	1881
44	2	0	0	1119900	1666
45	2	0	0	1058000	1786
1	3	0	0	1161400	1899
2	3	19378	0	1633700	2575
3	3	0	0	1304300	2262
4	3	0	0	1584800	2178
5	3	0	0	1276700	1740
6	3	0	0	1250200	1787
7	3	0	0	1403300	1791
8	3	0	0	1805200	2465
10	3	0	0	770400	1330
11	3	0	0	1618800	1954
12	3	0	0	1179900	1460
13	3	0	0	1634300	2182
14	3	0	0	1192900	1600
15	3	0	0	1092200	1498
16	3	0	0	1828200	2141
17	3	0	0	1188800	1860
18	3	0	0	1217200	1554
19	3	0	0	1404800	1634
21	3	0	0	1276700	1857
22	3	0	0	1177600	1575
23	3	0	0	1861600	2380
24	3	0	0	1118500	1541
25	3	0	0	1431600	1839
26	3	0	0	1596400	2138
27	3	0	0	1369400	1707
28	3	0	0	1009800	1320
29	3	0	0	1057700	1532
30	3	0	0	1116800	1533
32	3	0	0	1230300	1759
33	3	0	0	1872000	2869
34	3	3884	0	1103500	1509
35	3	0	0	1949600	2906
36	3	0	0	1028900	1873
37	3	0	0	1146600	1973
1	4	0	0	1266700	2101
2	4	0	0	1381300	2127
3	4	0	0	1546000	2264
4	4	0	0	1160100	2113
5	4	0	0	1344500	2017
6	4	0	0	1521200	2091
8	4	13644	0	1260100	1787
9	4	0	0	1784400	2691
10	4	6155.5	0	1565900	2405
11	4	0	0	2004800	3064
12	4	0	0	1267000	1924
13	4	0	0	1056500	1582
14	4	0	0	1673400	2383
15	4	0	0	1360600	2452
17	4	0	0	1476500	2107
18	4	0	0	1366000	1859
19	4	0	0	1225000	1603
20	4	0	0	1116700	1702
21	4	0	0	1092200	1578
22	4	0	0	1493700	1813
23	4	0	0	1218800	1514
25	4	0	0	1004300	1275
26	4	0	0	1106200	1438
27	4	0	0	1300700	1754
28	4	0	0	1380800	1692
29	4	0	0	1490100	2289
30	4	0	0	1844800	2459
31	4	0	0	1742300	2496
32	4	0	0	1297100	1528
33	4	0	0	1364600	1921
34	4	0	0	802590	1292
35	4	0	0	949780	1359
36	4	30241	0	2014500	2543
37	4	0	0	861750	1814
38	4	0	0	1390200	1874
39	4	0	0	1308000	2273
40	4	0	0	961950	1544
41	4	0	0	931120	1849
43	4	0	0	1107000	1594
1	5	0	0	1021100	1539
3	5	0	0	1562000	2559
4	5	0	0	1006200	1506
5	5	0	0	1351900	1714
6	5	0	0	1902000	2332
7	5	0	0	1611100	1900
9	5	0	0	1641200	2181
10	5	0	0	1837200	2665
11	5	0	0	1149500	1701
12	5	0	0	1829400	2640
13	5	0	0	1106600	1358
14	5	0	0	1390600	1471
15	5	0	0	1189800	1503
16	5	0	0	1153100	1573
17	5	0	0	1307400	1417
19	5	0	0	1083700	1557
22	5	0	0	1164400	2016
23	5	0	0	1767500	2415
24	5	0	0	1471100	1939
25	5	0	0	1075300	1419
26	5	0	0	1260300	1705
28	5	0	0	1445400	1792
29	5	0	0	1113200	1459
31	5	0	0	1006300	1438
32	5	0	0	1116900	2039
33	5	0	0	960850	1362
34	5	0	0	906520	1482
36	5	0	0	1670400	2330
59	5	0	0	900500	1328
102	5	0	0	1518900	1893
101	5	0	0	1224000	1711
103	5	0	0	1365800	1726
1	6	0	0	836210	1693
3	6	0	0	1531200	2415
5	6	0	0	1252200	1847
6	6	0	0	1256700	1943
7	6	0	0	1022500	1790
8	6	0	0	1373600	2096
9	6	0	0	835640	1358
10	6	0	0	1398500	1793
11	6	0	0	1162200	1635
12	6	8987.7	0	1064000	1424
13	6	0	0	1163200	1643
15	6	0	0	1094600	1699
16	6	0	0	1355000	1793
18	6	0	0	868070	1395
20	6	0	0	1447400	1893
21	6	0	0	1043800	1421
22	6	0	0	1239900	1883
23	6	0	0	980520	1943
24	6	0	0	1079000	1922
25	6	0	0	1740800	2986
26	6	0	0	1611700	2316
27	6	0	0	993060	1824
28	6	0	0	1046800	1863
29	6	0	0	1404100	2306
30	6	0	0	858760	1706
105	6	0	0	888110	1782
104	6	0	0	946250	1601
1	7	0	0	1444200	2351
2	7	0	0	1136400	2245
3	7	0	0	930470	1771
4	7	0	0	1067200	1475
5	7	0	0	1613900	2425
6	7	0	0	1555700	1841
7	7	0	0	1170700	1968
8	7	0	0	1244800	1637
9	7	0	0	1083200	1858
10	7	0	0	1101800	1677
11	7	0	0	1575100	1932
12	7	0	0	1204700	1741
13	7	0	0	1644500	1990
14	7	0	0	1105600	1423
15	7	0	0	1111100	1420
16	7	0	0	1361700	1808
17	7	0	0	750130	1066
18	7	0	0	1247100	1908
19	7	0	0	1300200	1839
20	7	13590	0	1430400	1816
21	7	0	0	1573700	1997
22	7	0	0	1676100	2372
23	7	0	0	1803200	2103
25	7	0	0	1644700	1959
26	7	0	0	1261100	1695
27	7	0	0	1105700	1504
28	7	0	0	1093700	1574
29	7	8229.5	0	1194000	1602
30	7	0	0	1923200	2469
31	7	0	0	1306500	1400
32	7	0	0	1323300	2144
34	7	0	0	1239200	2071
35	7	0	0	1690200	2405
37	7	0	0	1378500	2547
38	7	0	0	1784800	2038
3	8	0	0	867980	1968
4	8	0	0	1320200	2334
7	8	0	0	912530	1411
8	8	0	0	1248200	1783
9	8	0	0	1186100	3016
10	8	0	0	846990	1569
12	8	0	0	1003900	1738
13	8	0	0	1175700	2140
18	8	0	0	1278400	2373
19	8	0	0	1966500	2789
20	8	0	0	1805400	2399
21	8	0	0	1292400	2083
22	8	0	0	1361300	1684
23	8	0	0	1423000	1814
24	8	0	0	1294100	1650
25	8	0	0	2096400	2461
26	8	0	0	2272700	2736
27	8	0	0	1445300	1726
28	8	0	0	1055500	1451
30	8	0	0	1654100	1934
31	8	0	0	1528000	2041
32	8	0	0	1582000	2655
33	8	0	0	1649900	2190
34	8	0	0	1033600	1769
36	8	0	0	1457200	1782
37	8	0	0	1984800	2304
38	8	0	0	1590600	2193
39	8	0	0	1506500	1650
40	8	0	0	1472500	1960
41	8	0	0	1444800	1964
42	8	0	0	1721100	2571
46	8	0	0	2039000	2404
58	8	0	0	2072700	2624
64	8	0	0	1296000	1820
65	8	0	0	817160	1516
70	8	0	0	1653900	2217
75	8	0	0	1208600	1625
78	8	0	0	1613200	2108
79	8	0	0	1627100	2058
80	8	0	0	1647400	1971
82	8	0	0	987020	1494
83	8	0	0	1249300	1243
84	8	0	0	1202000	1731
107	8	0	0	787740	1437
106	8	0	0	897340	1583
109	8	0	0	1469200	1620
108	8	0	0	1293900	1593

## Sheet: mglB-mCherry
Cell ID	Frame ID	Pole 1	Pole 2	Non-polar fluorescence	Area
5	1	41898	39269	635210	2399
10	1	42597	32795	933050	2320
11	1	52203	23055	1098200	2078
12	1	43873	9480.1	738790	1640
13	1	85033	68216	953260	2137
14	1	114460	71314	1556000	2378
15	1	51130	21339	1121700	1977
16	1	53921	14514	908650	1460
23	1	16763	0	1666900	2206
29	1	74854	59872	1118300	1653
31	1	17808	11777	542330	1449
32	1	55641	43829	1017000	1379
36	1	64569	0	600300	1634
37	1	68124	67995	1071400	1914
39	1	79138	59118	1579600	2606
43	1	28002	20570	1591200	2511
257	1	69037	20551	878970	1538
256	1	48512	40683	785650	1446
258	1	49962	30145	1984300	2069
259	1	58520	12444	1112800	1750
260	1	70222	21829	1005000	1493
261	1	60173	32695	791990	1294
262	1	53187	9309.3	927180	1217
263	1	53236	47474	1125200	2076
264	1	26068	13801	883690	1420
265	1	41140	0	841720	1294
266	1	68498	61344	1063800	1485
267	1	69767	38644	1128800	1388
268	1	55132	26547	1577300	2427
269	1	106140	13326	1449700	1492
270	1	76175	54245	1182400	2163
271	1	36892	0	860650	1603
272	1	59862	10757	824810	1606
273	1	31444	28253	766990	1880
274	1	56303	53492	1643000	2041
275	1	26351	7994.7	807310	1383
12	2	41972	31197	945440	2021
24	2	22895	10400	1034900	2290
30	2	59296	37995	1074300	2074
33	2	43808	12831	938340	1312
36	2	75589	35042	1436000	1789
50	2	110960	34871	559780	1698
66	2	45473	12505	802520	1195
82	2	74324	0	705220	1629
87	2	53364	20178	987750	1617
96	2	63394	24117	857220	1608
97	2	40146	29254	814280	1294
117	2	58034	26451	834450	1054
119	2	32524	9022.5	1009100	1375
131	2	59895	20683	1173000	1616
134	2	48470	0	909810	1327
141	2	69308	59193	809070	1733
143	2	84094	24715	1161700	2397
156	2	61375	39192	1186700	1772
165	2	59949	13423	1081000	1531
188	2	8575.1	8555.5	1216300	2067
191	2	43708	0	985230	1549
197	2	51170	28925	845500	1311
200	2	33630	14133	959430	2084
276	2	69158	6899.6	1058700	1737
277	2	139700	59799	919870	1663
278	2	107790	14544	889990	1369
279	2	53670	53269	1129300	1799
280	2	76236	36653	1154600	1537
281	2	61060	56337	997870	1240
301	2	62451	22983	692250	2012
302	2	37429	18863	999420	1495
303	2	51615	28161	1298000	1627
304	2	16686	0	879340	1088
305	2	54498	35540	941030	1829
306	2	62461	30063	878480	1536
307	2	50442	8702.5	1107300	1828
308	2	60887	44007	1083900	1276
309	2	66773	61219	1075900	1723
310	2	61914	24834	704760	980
311	2	83329	17271	1068100	2025
312	2	126040	33862	1228700	1855
313	2	87547	50742	1294000	1709
314	2	28389	26360	1024400	1219
315	2	33407	0	1063400	1269
316	2	57881	8211.1	1053800	1328
317	2	111820	44236	1399300	1566
318	2	26045	17863	794170	1099
319	2	56257	14232	1089300	1261
51	3	51484	21781	1461500	2081
62	3	79989	35371	1337000	2524
70	3	45444	10287	658590	1646
71	3	32809	0	1063400	1331
78	3	75004	29918	1258400	2322
230	3	82698	40995	1424600	1729
320	3	52973	43929	1299300	2115
321	3	52282	41770	1021300	1363
322	3	66548	21775	1301500	1425
323	3	60056	57759	1013400	1175
324	3	64495	24780	1422600	1614
325	3	33403	29810	955170	1485
326	3	70697	19948	1774800	2046
327	3	74979	6530.6	942980	1202
328	3	88488	15973	1160700	2045
329	3	84980	70598	823300	1419
330	3	62647	56071	1019500	1357
331	3	48775	22894	911100	1149
332	3	58713	57651	1049700	1630
333	3	58683	5272.5	755380	1203
334	3	109410	23380	679730	1280
335	3	89729	31069	919500	1545
336	3	93343	58307	1263000	1665
337	3	89523	34587	1078000	1536
20	4	100960	66560	1159600	2371
26	4	171120	55963	1329400	2056
32	4	69278	38468	1066700	2253
35	4	24326	15860	593770	1835
52	4	74343	31254	1174800	1355
57	4	34532	15424	868530	2243
63	4	13763	9599.4	640990	1987
66	4	28511	24613	381960	1819
241	4	61899	34856	1366600	2614
2	5	78581	12130	642120	2284
3	5	17233	6823.9	187220	1608
5	5	37439	23317	1085300	2304
12	5	15651	15285	750110	1456
19	5	61655	60169	966400	2052
22	5	28928	18497	831270	1666
24	5	45601	37085	699560	1537
26	5	62973	20704	527370	1492
247	5	35069	23603	1566100	2822
2	6	50848	12738	571800	2250
4	6	96745	38937	1288200	2737
6	6	66206	36570	881320	1638
7	6	19705	7674.1	647080	1739
9	6	64942	30174	1077200	1784
10	6	47185	24672	1336700	1916
11	6	60652	50305	728770	1807
12	6	55146	50178	1075800	1820
13	6	50397	0	484360	1307
14	6	92883	5028.6	937660	1735
15	6	48284	0	629390	1684
249	6	39257	12830	317670	1977
250	6	114500	26992	1297100	2072
2	7	41879	0	704910	2070
3	7	14363	3973.5	1123200	2899
4	7	98925	14991	314830	1715
6	7	95280	43760	866320	2590
7	7	37062	22311	633380	1614
11	7	78858	13929	848920	1581
14	7	157230	33675	1060500	2809
16	7	56753	32016	856620	1676
17	7	45039	37961	695900	1232
22	7	52594	15402	1261200	2108
24	7	34814	34707	820270	2046
26	7	36907	10596	1240000	2096
29	7	127240	2175.5	414340	1896
282	7	100180	34790	1225400	2689
283	7	91230	24057	1251500	2288
284	7	39462	14471	857670	1359
285	7	44206	0	1069300	1442
286	7	58794	0	1045800	1568
287	7	56893	31229	1190500	1966
288	7	46627	23668	1121200	2439
289	7	76288	29592	896280	1674
290	7	106770	33489	1020200	2243
291	7	85323	0	688790	1261
292	7	55101	25701	738890	1108
293	7	80285	58763	780710	1152
294	7	62360	22335	1190100	1702
295	7	41760	20686	1243000	1834
296	7	36924	14493	1079700	1614
1	8	61121	24501	708630	3029
2	8	29020	26487	588690	2264
3	8	74771	2135	226130	1776
4	8	22226	12728	477260	1693
5	8	53133	30586	697710	2218
6	8	46918	0	663960	1733
7	8	46633	14436	441670	1930
8	8	100990	46049	866360	2143
9	8	50472	22979	798390	1895
10	8	83156	14031	869280	2797
11	8	54477	13433	796970	1724
13	8	27103	16487	869860	1715
15	8	24960	23682	968780	1906
16	8	72690	24750	267260	1769
17	8	15575	12013	690740	1756
18	8	41921	0	850120	1863
19	8	77542	22134	704560	2333
297	8	64673	42730	857460	1676
298	8	72294	45433	849950	1940
299	8	96511	29921	1005900	1961
300	8	63669	10512	1101900	2118

## Sheet: mglB-mCherry ΔA ΔR
Cell ID	Frame ID	Pole 1	Pole 2	Non-polar fluorescence	Area
11	1	0	0	829830	2241
19	1	7236.7	2965.3	794570	2382
20	1	7517.9	0	656780	2347
29	1	8742.9	5203.6	858140	2574
39	1	2168.2	0	719820	2039
51	1	12847	4159.4	559690	1583
72	1	0	0	941050	2675
79	1	0	0	876420	2361
80	1	7809.8	0	554070	1838
90	1	0	0	672300	2413
96	1	0	0	674060	2220
107	1	0	0	1018200	3783
155	1	4733.4	0	789450	1341
156	1	0	0	1023000	1635
5	2	14765	0	686500	2023
10	2	9648.9	0	529690	1338
18	2	23123	0	538420	1633
24	2	0	0	572590	2065
44	2	2209.3	2050.3	843380	3152
57	2	4216	2858.3	889370	2629
60	2	4229	0	806590	2415
70	2	15549	0	728440	2718
79	2	9451.6	0	670830	1752
81	2	5194.9	0	666820	2586
87	2	6899.6	0	498660	1841
90	2	12262	0	479510	1596
91	2	0	0	627630	2595
103	2	5756.6	0	769010	3212
123	2	2107.3	0	343410	1686
142	2	2759.3	0	788380	2351
157	2	4308	0	735370	1816
158	2	4079.3	0	897350	1883
159	2	13711	2324	758190	1382
160	2	8572.6	0	737250	1556
161	2	0	0	819460	1783
162	2	0	0	367110	1035
163	2	9813.9	0	608010	1359
164	2	6257.9	2756.3	866010	2189
165	2	16666	0	514160	1359
166	2	11501	0	457910	1370
167	2	6530.9	2368.3	529750	1427
6	3	5392.4	0	432000	1348
8	3	6583.9	0	727360	2062
10	3	14357	3083.7	582850	1881
13	3	7071.9	0	726900	1780
15	3	5476.4	0	790120	2200
17	3	2176.2	0	556410	2349
19	3	6444	2289.2	771380	2905
22	3	7820	0	836470	2447
24	3	0	0	909960	2996
25	3	15156	0	566530	1604
26	3	0	0	403140	1218
27	3	4645.8	0	449600	1464
28	3	0	0	523430	1223
30	3	6479.9	0	626760	1737
34	3	8552.1	0	463960	1452
37	3	11411	6579.4	843550	2957
38	3	10844	0	351650	2087
39	3	9927.1	7283.4	570970	1624
47	3	3445.8	2946.3	733220	3096
49	3	9616.6	5078.4	666040	2443
50	3	12046	5151.4	553380	1907
51	3	4717.4	0	572860	1794
168	3	11338	0	515600	1317
169	3	7750.4	7018	783790	1816
170	3	8096.4	0	868650	1617
171	3	9660.1	0	639030	1313
172	3	10259	9082	556320	1321
173	3	7283.4	0	436490	1133
174	3	6616	0	413370	1236
175	3	9982.2	0	660570	1878
176	3	12064	0	553850	1588
177	3	0	0	693020	2010
178	3	10500	3395.7	613840	1637
179	3	14285	4798.9	792700	2185
180	3	5749.4	0	788050	1954
2	4	6670	4276.3	530050	1451
4	4	0	0	774400	2572
5	4	13231	0	529530	1710
11	4	7769.3	0	664080	1985
16	4	0	0	640880	2143
17	4	6609.3	0	781150	2916
18	4	3569	0	583520	2028
23	4	12281	0	625050	1960
25	4	14447	0	596830	1785
27	4	10846	0	716520	2093
35	4	9775.3	0	519450	1645
39	4	16514	0	443020	1088
45	4	12974	6018.3	1018100	2445
46	4	0	0	838580	2655
47	4	3113.7	0	690360	1715
51	4	7209	0	835520	3293
52	4	9985.3	4487.6	720450	2097
55	4	6694.6	0	890390	2542
57	4	10101	0	773630	2378
58	4	5789.6	0	684500	2557
60	4	8879.3	2674.3	613660	2223
71	4	15043	0	793500	2493
75	4	14360	0	647930	1263
181	4	8052.6	0	621310	1298
182	4	14736	0	706300	1303
183	4	4484	0	1098800	2372
184	4	0	0	1012400	2138
185	4	15031	0	513860	1162
186	4	0	0	741420	1368
187	4	5008.6	0	579500	1293
188	4	22508	0	531500	1169
189	4	10400	3635	541960	1558
190	4	7229.3	0	549540	1450
191	4	0	0	896000	1914
192	4	10465	0	687970	1806
193	4	5629.3	5309.6	814460	1510
194	4	7838	0	974380	1668
195	4	10473	5735	846550	1478
196	4	8376	0	1037400	1853
197	4	4479.3	0	536870	1258
198	4	0	0	454590	1071
4	5	2673.3	0	978410	2918
7	5	0	0	821270	2118
8	5	8236.5	4113.9	736930	2121
11	5	10949	0	782610	2000
14	5	0	0	471890	1636
19	5	0	0	389780	999
21	5	8538.5	0	433780	1597
23	5	10537	0	503560	1244
25	5	3256.9	0	823800	2929
26	5	0	0	977220	3182
28	5	3207.6	0	589440	2021
34	5	0	0	847690	2181
35	5	0	0	891070	2510
37	5	11677	0	914060	2633
38	5	0	0	517530	1712
40	5	5462.6	0	889100	2613
42	5	0	0	622750	1947
45	5	2005.3	0	646540	2533
47	5	0	0	858860	2785
48	5	0	0	722710	2721
50	5	8218.9	0	578490	1621
199	5	6813.5	2345.3	494110	1580
4	6	6001.6	0	989290	2377
9	6	4402.7	0	558400	2155
12	6	7782.9	0	516090	1480
14	6	0	0	620520	1669
19	6	0	0	896260	2710
25	6	9019.5	0	367440	1754
26	6	5709.8	0	456430	1344
29	6	2839.5	2239.4	571620	2027
31	6	0	0	549360	1616
33	6	10279	4397.6	595410	2294
36	6	18139	2990.4	932260	2389
38	6	3005.5	0	721730	2168
39	6	0	0	570550	2340
40	6	12641	8991.1	1529800	3926
47	6	7595.4	6221.2	513390	2413
58	6	12574	8196.9	953540	2463
1	7	3936.9	0	750390	2198
2	7	3451.9	0	542920	1771
4	7	10953	5767.9	391960	1727
9	7	27767	0	817440	2352
11	7	6534.5	0	624500	1986
12	7	9306.2	0	409360	1247
14	7	0	0	347980	1146
15	7	1933.5	0	504080	1479
16	7	0	0	726190	2127
22	7	7018.5	0	484810	1315
24	7	6582.5	4312.9	520280	1485
29	7	6502.7	0	495370	1996
30	7	3403.9	0	710220	2554
31	7	6418.5	2637.6	634360	2014
32	7	4894.4	0	386190	1562
33	7	0	0	615180	1778
34	7	4033.1	0	537700	1841
35	7	4311.1	0	663310	2069
36	7	0	0	413710	1157
200	7	14574	11120	586680	1463
201	7	13501	0	881970	1852
202	7	2878.6	0	882050	2026
203	7	11738	0	815170	1928
204	7	9571.5	0	855580	1464
205	7	3880.9	0	1026200	2399
1	8	6037.1	0	652100	1722
4	8	1859.7	0	740920	2413
5	8	9501.3	3007.4	518080	1698
8	8	1684.7	0	496920	1852
10	8	0	0	590460	1814
11	8	13965	0	596840	1608
13	8	7044.7	2509.4	603240	2334
14	8	0	0	718050	2806
16	8	0	0	519910	1908
18	8	2085.7	0	372080	1150
19	8	0	0	426860	1104
20	8	6174	0	699240	2151
21	8	10470	0	410090	1292
22	8	0	0	603570	2218
23	8	5665	0	669600	2293
26	8	0	0	820780	2932
27	8	2904.4	0	480220	1583
30	8	0	0	342340	1578
32	8	4317.2	0	381540	1254
34	8	0	0	657420	2717
37	8	3562.2	0	696870	2737
38	8	7182.7	0	525800	1691
39	8	5762.7	5194.9	473630	1745
154	8	5764	0	489330	1582
153	8	0	0	372780	1201
206	8	3100.5	0	595040	1371
207	8	5812.1	0	549080	1531
208	8	3142.4	0	1021400	2749

[truncated: 13 more sheets: mglB-mCherry ΔA ΔR ΔpilQ ΔaglZ, mglB-mCherry ΔA, mglB-mCherry ΔR, romR-mCherry, romR-mCherry ΔA ΔB, romR-mCherry ΔA ΔB ΔpilQ ΔaglZ, romR-mCherry ΔA, romR-mCherry ΔB, romR-mCherry ΔaglQ, romR-mCherry ΔmglA ΔaglQ, romR-mCherry ΔmglB ΔaglQ, romR-mCherry ΔmglA ΔmglB ΔaglQ, ΔR ΔA ΔB ΔaglQ ΔfrzE pilQ-sfGFP]
